# Supplementary material for: Transcriptional response to an alternative diet on liver, muscle, and rumen of beef cattle
Source: Sci Rep. 2024 Jun 13;14:13682. doi: 10.1038/s41598-024-63619-2 (PMC11176196; doi:10.1038/s41598-024-63619-2)
Supplement: Supplementary file 1 — Supplementary Information. [file 41598_2024_63619_MOESM1_ESM.xlsx]

## Sheet: Supplementary File S1
Supplementary File S1: Liver RNA sequencing summary and mapping statistics
Sample Name	M Total seqs	% Mapped	M Reads Mapped	% GC	Error rate
1460rnaLIV	51.1	0.902	46.1	0.48	0.0037
1462rnaLIV	42.8	0.896	38.3	0.48	0.0036
1464rnaLIV	43.5	0.917	39.9	0.48	0.0037
1468rnaLIV	44.7	0.912	40.8	0.49	0.0036
1476rnaLIV	39.1	0.928	36.3	0.48	0.0047
1479rnaLIV	47.8	0.902	43.1	0.48	0.0037
1480rnaLIV	51.1	0.906	46.3	0.48	0.0037
1481rnaLIV	47.6	0.911	43.4	0.49	0.0038
1485rnaLIV	47.7	0.909	43.4	0.47	0.0037
1493rnaLIV	50.1	0.894	44.8	0.48	0.0035
1494rnaLIV	48.3	0.905	43.7	0.48	0.0039
1495rnaLIV	46.2	0.926	42.7	0.47	0.0036
1496rnaLIV	43.6	0.903	39.4	0.47	0.0037
1498rnaLIV	37.8	0.914	34.5	0.49	0.0038
1500rnaLIV	47.8	0.909	43.4	0.48	0.0036
1501rnaLIV	48.8	0.935	45.6	0.48	0.0035
1502rnaLIV	42.5	0.936	39.8	0.48	0.0037
1503rnaLIV	48.8	0.934	45.6	0.47	0.0036
1504rnaLIV	47.3	0.914	43.3	0.48	0.0034
238rnaLIV	51.9	0.907	47	0.49	0.0037
239rnaLIV	44.6	0.907	40.5	0.49	0.0039
240rnaLIV	45.4	0.923	41.9	0.48	0.0037
242rnaLIV	54.2	0.904	49	0.49	0.0037
244rnaLIV	58.1	0.901	52.4	0.49	0.0036
246rnaLIV	50.7	0.912	46.3	0.48	0.0036
464rnaLIV	56.6	0.902	51.1	0.48	0.0037
466rnaLIV	57.3	0.899	51.5	0.49	0.0037
468rnaLIV	53.9	0.877	47.3	0.49	0.0038
470rnaLIV	56.4	0.896	50.5	0.48	0.004
474rnaLIV	53.4	0.893	47.7	0.48	0.0037
479rnaLIV	52.1	0.893	46.6	0.49	0.0039
482rnaLIV	52.6	0.911	47.9	0.48	0.0038
483rnaLIV	50.9	0.871	44.4	0.48	0.0038
490rnaLIV	50.7	0.873	44.3	0.48	0.0039
491rnaLIV	44.5	0.908	40.5	0.48	0.0036
492rnaLIV	48.9	0.909	44.5	0.49	0.0034
494rnaLIV	45.9	0.891	40.9	0.48	0.0036
499rnaLIV	51.6	0.898	46.4	0.49	0.0038
500rnaLIV	41.3	0.919	38	0.48	0.0035
502rnaLIV	45.7	0.881	40.2	0.49	0.0038
505rnaLIV	43.9	0.909	39.9	0.48	0.0037
506rnaLIV	42.7	0.905	38.6	0.48	0.0038
507rnaLIV	54.9	0.902	49.5	0.48	0.0036
510rnaLIV	54	0.907	49	0.48	0.0044
511rnaLIV	49.7	0.899	44.7	0.48	0.0037
514rnaLIV	51.1	0.914	46.7	0.48	0.0036
515rnaLIV	46.9	0.894	41.9	0.48	0.0038
516rnaLIV	48.5	0.884	42.9	0.48	0.0037
517rnaLIV	45	0.871	39.2	0.48	0.0038
520rnaLIV	52.4	0.912	47.8	0.48	0.0037
521rnaLIV	44.5	0.908	40.4	0.48	0.0036
523rnaLIV	50.2	0.897	45.1	0.49	0.0037
AVERAGE	48.5981	0.904423	43.9423	0.481923	0.00372692

## Sheet: Supplementary File S2
Supplementary File S2: Muscle RNA sequencing summary and mapping statistics
Sample Name	M Total seqs	% Mapped	M Reads Mapped	% GC	Error rate
1460rnaMUS	51.7	0.881	45.6	0.53	0.0032
1462rnaMUS	49.4	0.899	44.4	0.53	0.0033
1464rnaMUS	48.7	0.901	43.9	0.53	0.0032
1468rnaMUS	50.8	0.923	46.9	0.52	0.0032
1479rnaMUS	51.9	0.93	48.3	0.51	0.0033
1480rnaMUS	50.8	0.899	45.7	0.52	0.0034
1481rnaMUS	53.4	0.918	49	0.52	0.0033
1485rnaMUS	43.3	0.895	38.8	0.52	0.0033
1493rnaMUS	46.2	0.891	41.1	0.52	0.0032
1494rnaMUS	49.5	0.904	44.7	0.53	0.0032
1495rnaMUS	52.3	0.891	46.5	0.53	0.0032
1496rnaMUS	49.2	0.907	44.6	0.53	0.0033
1498rnaMUS	54.2	0.889	48.1	0.53	0.0033
1500rnaMUS	52.5	0.888	46.6	0.52	0.0034
1501rnaMUS	53.4	0.888	47.4	0.52	0.0033
1502rnaMUS	51.6	0.887	45.8	0.53	0.0032
1504rnaMUS	44.9	0.919	41.2	0.52	0.0033
238rnaMUS	57.1	0.902	51.5	0.53	0.0034
239rnaMUS	61.2	0.918	56.2	0.51	0.0033
240rnaMUS	50.6	0.913	46.2	0.52	0.0034
242rnaMUS	53.8	0.909	48.9	0.52	0.0033
244rnaMUS	53.6	0.903	48.4	0.51	0.0033
246rnaMUS	52.2	0.91	47.5	0.53	0.0033
464rnaMUS	56.6	0.909	51.5	0.54	0.0032
466rnaMUS	52	0.895	46.5	0.52	0.0033
468rnaMUS	50.2	0.893	44.8	0.53	0.0033
470rnaMUS	47.9	0.908	43.5	0.52	0.0032
474rnaMUS	46.2	0.914	42.2	0.52	0.0033
479rnaMUS	48.3	0.889	43	0.52	0.0032
482rnaMUS	60	0.918	55.1	0.52	0.0034
483rnaMUS	43.8	0.922	40.4	0.52	0.0033
490rnaMUS	53.8	0.92	49.5	0.53	0.0033
491rnaMUS	59.2	0.903	53.4	0.53	0.0033
492rnaMUS	46.7	0.931	43.5	0.53	0.0032
494rnaMUS	54.1	0.908	49.1	0.53	0.0034
499rnaMUS	57.8	0.908	52.5	0.52	0.0033
500rnaMUS	54.3	0.918	49.9	0.53	0.0031
502rnaMUS	48.3	0.919	44.4	0.52	0.0033
505rnaMUS	50.6	0.915	46.3	0.53	0.0033
506rnaMUS	48.7	0.909	44.3	0.52	0.0032
507rnaMUS	47.4	0.914	43.3	0.51	0.0033
510rnaMUS	55	0.931	51.2	0.53	0.0036
511rnaMUS	49.3	0.922	45.5	0.53	0.0034
514rnaMUS	49.3	0.92	45.3	0.53	0.0034
515rnaMUS	44.1	0.905	39.9	0.52	0.0033
516rnaMUS	48.5	0.919	44.5	0.53	0.0032
517rnaMUS	57.1	0.911	52	0.52	0.0035
520rnaMUS	47.3	0.891	42.1	0.52	0.0034
521rnaMUS	52.2	0.926	48.3	0.53	0.0034
523rnaMUS	45.7	0.909	41.5	0.52	0.0032
AVERAGE	51.134	0.90784	46.416	0.524	0.003298

## Sheet: Supplementary File S3
Supplementary File S3: Rumen RNA sequencing summary and mapping statistics
Sample Name	M Total seqs	% Mapped	M Reads Mapped	% GC	Error rate
1460rnaRUM	39.4	0.891	35.1	0.49	0.0035
1462rnaRUM	34.5	0.81	27.9	0.48	0.0035
1464rnaRUM	36.3	0.793	28.8	0.47	0.0033
1468rnaRUM	32.6	0.808	26.3	0.47	0.0034
1476rnaRUM	53.5	0.864	46.2	0.5	0.0043
1479rnaRUM	37.2	0.723	26.9	0.45	0.0033
1480rnaRUM	31.6	0.91	28.8	0.51	0.0036
1481rnaRUM	34.6	0.927	32.1	0.53	0.0035
1485rnaRUM	38.1	0.871	33.2	0.5	0.0035
1493rnaRUM	35.6	0.856	30.5	0.49	0.0033
1494rnaRUM	38	0.86	32.6	0.49	0.0035
1495rnaRUM	44.2	0.904	39.9	0.49	0.0035
1496rnaRUM	33.8	0.845	28.5	0.48	0.0036
1498rnaRUM	35.5	0.755	26.8	0.47	0.0034
1500rnaRUM	39.3	0.847	33.3	0.48	0.0036
1501rnaRUM	34.5	0.869	30	0.49	0.0035
1502rnaRUM	40.3	0.835	33.6	0.5	0.0036
1503rnaRUM	40.1	0.813	32.6	0.5	0.0035
1504rnaRUM	41.4	0.8	33.1	0.49	0.0035
238rnaRUM	38	0.88	33.4	0.49	0.0037
239rnaRUM	39.1	0.795	31.1	0.45	0.0033
242rnaRUM	41.2	0.916	37.7	0.53	0.0038
244rnaRUM	38.7	0.911	35.3	0.52	0.0037
246rnaRUM	33.1	0.918	30.3	0.52	0.0036
464rnaRUM	38.6	0.888	34.3	0.49	0.0035
466rnaRUM	34.6	0.829	28.7	0.48	0.0036
468rnaRUM	32.1	0.812	26.1	0.48	0.0037
470rnaRUM	37.7	0.788	29.7	0.47	0.0036
474rnaRUM	41.3	0.912	37.7	0.49	0.0034
479rnaRUM	43.4	0.85	36.9	0.47	0.0034
482rnaRUM	38.4	0.926	35.5	0.49	0.0032
483rnaRUM	42.6	0.861	36.7	0.49	0.0036
490rnaRUM	38.8	0.873	33.9	0.46	0.0035
491rnaRUM	40	0.899	35.9	0.53	0.0036
492rnaRUM	41.3	0.906	37.4	0.51	0.0037
494rnaRUM	38.6	0.916	35.4	0.52	0.0037
499rnaRUM	38.8	0.823	31.9	0.48	0.0035
500rnaRUM	38.2	0.87	33.2	0.49	0.0035
502rnaRUM	37.6	0.785	29.5	0.47	0.0035
505rnaRUM	35.1	0.859	30.2	0.48	0.0036
506rnaRUM	38	0.865	32.8	0.49	0.0036
507rnaRUM	38.7	0.839	32.5	0.47	0.0035
510rnaRUM	38	0.822	31.2	0.48	0.0045
511rnaRUM	38.1	0.818	31.1	0.48	0.0037
514rnaRUM	36.3	0.855	31	0.47	0.0033
515rnaRUM	34.3	0.891	30.6	0.52	0.0038
516rnaRUM	35.9	0.89	32	0.53	0.0036
517rnaRUM	36.1	0.913	33	0.5	0.0037
520rnaRUM	37.5	0.831	31.2	0.48	0.0034
521rnaRUM	38.8	0.838	32.5	0.48	0.0035
523rnaRUM	38.2	0.887	33.9	0.49	0.0036
AVERAGE	37.2196	0.838353	31.8373	0.489804	0.00349608

## Sheet: Supplementary File S4
Supplementary File S4: Differentially expressed genes between animals fed ALT or TRAD diets from liver tissue
Ensembl ID	Gene Symbol	baseMean	log2FoldChange	padj
ENSBTAG00000039803	MYO7B	2.09135	-1.10142	1.18287e-11
ENSBTAG00000008605	DNAH2	0.585964	-1.06837	4.66274e-11
ENSBTAG00000037743	ENSBTAG00000037743	0.680164	-1.04117	1.39843e-10
ENSBTAG00000037509	ENSBTAG00000037509	3.42687	-0.99875	7.33958e-10
ENSBTAG00000034402	ACE2	3.79813	-0.99274	9.23278e-10
ENSBTAG00000025035	PRLR	5.69672	-0.91422	1.63639e-08
ENSBTAG00000015750	AMN	3.26832	-0.88562	4.40549e-08
ENSBTAG00000005596	IGFBP2	6.7346	-0.8753	6.25099e-08
ENSBTAG00000006326	ALDH1L2	3.02004	-0.86861	7.82642e-08
ENSBTAG00000006732	NRCAM	3.31989	-0.86533	8.73273e-08
ENSBTAG00000021050	ECEL1	2.98461	-0.85455	1.24841e-07
ENSBTAG00000012079	MYLK4	1.22763	-0.837196	2.19936e-07
ENSBTAG00000003212	NNAT	5.10517	-0.82818	2.93874e-07
ENSBTAG00000046773	MCOLN2	1.73339	-0.82494	3.25885e-07
ENSBTAG00000052465	ENSBTAG00000052465	-0.883701	-0.808018	5.55821e-07
ENSBTAG00000004303	SLC27A2	7.40846	-0.80598	5.92289e-07
ENSBTAG00000017158	VSNL1	1.47269	-0.80518	6.07241e-07
ENSBTAG00000011634	ACP3	-0.199331	-0.757343	2.58166e-06
ENSBTAG00000053570	ENSBTAG00000053570	1.40059	-0.7565	2.64633e-06
ENSBTAG00000005475	TCAF2	2.672	-0.75619	2.67047e-06
ENSBTAG00000037570	ENSBTAG00000037570	3.32686	-0.75496	2.76862e-06
ENSBTAG00000017740	TUBAL3	1.17547	-0.750893	3.11779e-06
ENSBTAG00000000106	DIPK1C	2.70078	-0.74379	3.83131e-06
ENSBTAG00000009911	HDC	1.07739	-0.740471	4.21583e-06
ENSBTAG00000054314	ENSBTAG00000054314	4.45393	-0.73832	4.48459e-06
ENSBTAG00000021407	CASP16	1.81284	-0.73684	4.67877e-06
ENSBTAG00000019928	AQP11	1.26184	-0.714695	8.74057e-06
ENSBTAG00000049286	ENSBTAG00000049286	2.16671	-0.71023	9.89309e-06
ENSBTAG00000010284	ETNPPL	4.99435	-0.70838	1.04119e-05
ENSBTAG00000016275	AMDHD1	6.64754	-0.70714	1.07738e-05
ENSBTAG00000053354	ENSBTAG00000053354	6.4914	-0.70502	1.14205e-05
ENSBTAG00000049330	ENSBTAG00000049330	0.83632	-0.70406	1.17257e-05
ENSBTAG00000021378	S100A13	3.67113	-0.70251	1.22341e-05
ENSBTAG00000003943	TTC39B	1.19208	-0.693708	1.55451e-05
ENSBTAG00000038617	SH3D21	3.40834	-0.68983	1.72604e-05
ENSBTAG00000016276	HAL	6.36684	-0.68825	1.80092e-05
ENSBTAG00000016590	NME4	3.76961	-0.68639	1.89305e-05
ENSBTAG00000003523	ENSBTAG00000003523	5.27656	-0.68182	2.13871e-05
ENSBTAG00000053347	ENSBTAG00000053347	2.37553	-0.67552	2.52739e-05
ENSBTAG00000014232	GAL3ST1	1.48625	-0.66958	2.95445e-05
ENSBTAG00000013147	NEFH	-0.389913	-0.669116	2.99049e-05
ENSBTAG00000004266	DDX25	0.5865	-0.667116	3.15084e-05
ENSBTAG00000002980	GPT2	4.86503	-0.65869	3.92031e-05
ENSBTAG00000004040	UGT2A1	4.94337	-0.65047	4.83972e-05
ENSBTAG00000017690	CARNS1	2.10703	-0.64956	4.95326e-05
ENSBTAG00000010947	PHYHIPL	0.406483	-0.647737	5.18815e-05
ENSBTAG00000006440	IGDCC4	1.54855	-0.64765	5.19947e-05
ENSBTAG00000049291	ENSBTAG00000049291	6.76324	-0.64598	5.42438e-05
ENSBTAG00000026278	CLDN4	2.57736	-0.6459	5.4353e-05
ENSBTAG00000022986	TAFA5	2.10554	-0.6455	5.49063e-05
ENSBTAG00000008777	ATP4A	1.71231	-0.64542	5.5019e-05
ENSBTAG00000049220	ENSBTAG00000049220	3.39275	-0.6399	6.32281e-05
ENSBTAG00000006366	NFATC4	3.78312	-0.63708	6.78547e-05
ENSBTAG00000014533	KEL	1.65294	-0.63671	6.84869e-05
ENSBTAG00000027396	ENSBTAG00000027396	-0.541629	-0.63362	7.39706e-05
ENSBTAG00000010444	ERBB3	6.57834	-0.63171	7.75619e-05
ENSBTAG00000013578	CHI3L2	2.30432	-0.61828	0.000107872
ENSBTAG00000040070	SCGB1D	3.46537	-0.61662	0.000112308
ENSBTAG00000005623	SOAT2	1.25123	-0.609512	0.000133322
ENSBTAG00000043553	GPX3	9.60666	-0.60925	0.000134159
ENSBTAG00000052965	ENSBTAG00000052965	2.81048	-0.60633	0.000143873
ENSBTAG00000055269	ENSBTAG00000055269	0.899517	-0.605526	0.000146665
ENSBTAG00000014149	LCN2	3.44937	-0.60529	0.000147489
ENSBTAG00000004048	MCHR1	-0.213588	-0.60434	0.000150865
ENSBTAG00000008185	RTN2	-0.218875	-0.602826	0.000156401
ENSBTAG00000017056	PKLR	4.78502	-0.60166	0.000160787
ENSBTAG00000052600	ENSBTAG00000052600	-1.90432	-0.599	0.000171239
ENSBTAG00000018975	KCNT1	-0.657788	-0.59752	0.000177322
ENSBTAG00000012280	PGLYRP2	4.80719	-0.59455	0.00019015
ENSBTAG00000018185	ASB4	-1.22065	-0.592304	0.00020042
ENSBTAG00000051836	ENSBTAG00000051836	0.472207	-0.59204	0.000201661
ENSBTAG00000016366	ABCG8	4.01696	-0.59062	0.000208464
ENSBTAG00000034844	ENSBTAG00000034844	1.99608	-0.59033	0.000209879
ENSBTAG00000025667	ASTN2	1.85861	-0.58993	0.000211837
ENSBTAG00000005419	AOC1	7.48623	-0.58792	0.000221981
ENSBTAG00000007428	CDKL5	-0.0238715	-0.584935	0.000237876
ENSBTAG00000005910	LEPR	5.84876	-0.58449	0.000240338
ENSBTAG00000006626	TMEM132B	-1.01242	-0.583748	0.000244492
ENSBTAG00000017188	ISM1	2.42192	-0.57989	0.000267174
ENSBTAG00000003474	RAB15	-0.0597225	-0.574093	0.000304987
ENSBTAG00000032918	SCGB1A1	2.28842	-0.57194	0.000320259
ENSBTAG00000012007	SOCS2	4.72172	-0.5693	0.000339948
ENSBTAG00000003440	FRRS1	1.06995	-0.568643	0.000345015
ENSBTAG00000005343	TPH1	4.44264	-0.5657	0.000368623
ENSBTAG00000019625	EHHADH	7.00327	-0.56566	0.000368944
ENSBTAG00000017456	NYAP1	-0.977194	-0.564631	0.000377549
ENSBTAG00000054072	ADM2	2.26623	-0.56373	0.000385237
ENSBTAG00000010442	PANK1	4.40572	-0.56031	0.000415765
ENSBTAG00000039337	ENSBTAG00000039337	7.07693	-0.55715	0.000445945
ENSBTAG00000000345	CLDN15	5.67051	-0.55521	0.000465464
ENSBTAG00000017200	RHOJ	3.86334	-0.55458	0.000471976
ENSBTAG00000000720	CTSL	-0.341485	-0.552655	0.000492389
ENSBTAG00000012208	ENSBTAG00000012208	3.79453	-0.55004	0.000521432
ENSBTAG00000000313	NUDT13	4.22257	-0.54795	0.000545777
ENSBTAG00000020061	KCNJ12	0.369884	-0.54793	0.000546008
ENSBTAG00000018041	ACADSB	2.0048	-0.54672	0.000560587
ENSBTAG00000038058	ENSBTAG00000038058	5.98268	-0.54592	0.000570425
ENSBTAG00000027868	DLG2	-0.975917	-0.543585	0.000600042
ENSBTAG00000000445	PDE6C	1.96398	-0.54258	0.000613217
ENSBTAG00000004799	DENND2A	5.0305	-0.54238	0.000615862
ENSBTAG00000020853	SLC16A13	5.29558	-0.54069	0.000638721
ENSBTAG00000049825	ENSBTAG00000049825	-1.75936	-0.54061	0.000639836
ENSBTAG00000001414	KCTD12	2.95811	-0.53966	0.000653041
ENSBTAG00000038325	CES4A	-0.0870685	-0.539591	0.000653997
ENSBTAG00000005410	RGS7	-0.668679	-0.539398	0.000656713
ENSBTAG00000046079	ENSBTAG00000046079	-0.486959	-0.539351	0.000657376
ENSBTAG00000006357	CRIP3	2.10413	-0.53932	0.000657834
ENSBTAG00000004541	LPAR5	-1.18819	-0.536608	0.000697195
ENSBTAG00000050387	ENSBTAG00000050387	-0.209681	-0.535348	0.000716228
ENSBTAG00000001274	PPM1L	1.67035	-0.53306	0.000752002
ENSBTAG00000008948	P2RX7	-0.911166	-0.530327	0.000796897
ENSBTAG00000005754	PPM1K	6.99437	-0.53018	0.000799361
ENSBTAG00000011275	SCUBE1	-1.51686	-0.52927	0.000814901
ENSBTAG00000027312	ECT2L	1.99886	-0.52878	0.000823366
ENSBTAG00000000987	OTOG	0.353578	-0.527143	0.000852267
ENSBTAG00000017043	CMKLR2	5.27013	-0.52503	0.000890962
ENSBTAG00000009357	IL34	-1.63775	-0.52462	0.000898684
ENSBTAG00000023429	PLS1	3.65243	-0.52409	0.000908717
ENSBTAG00000047229	CRIP1	4.45643	-0.52285	0.00093259
ENSBTAG00000014062	FRMD1	2.65488	-0.52248	0.000939817
ENSBTAG00000001448	INMT	7.9434	-0.52242	0.000940994
ENSBTAG00000044091	PTK6	-1.57254	-0.52133	0.000962649
ENSBTAG00000012284	CLCN2	1.50315	-0.52072	0.000974946
ENSBTAG00000007850	ITIH4	13.6422	-0.5182	0.00102738
ENSBTAG00000018059	CD80	1.4365	-0.5158	0.00107968
ENSBTAG00000008039	ACMSD	6.54203	-0.51401	0.00112025
ENSBTAG00000002783	PCYOX1	5.06214	-0.51166	0.00117568
ENSBTAG00000053777	ENSBTAG00000053777	7.39786	-0.511	0.00119168
ENSBTAG00000010981	CIB2	0.245627	-0.510283	0.00120927
ENSBTAG00000039195	NHS	1.09118	-0.509511	0.00122853
ENSBTAG00000012991	PRUNE2	-1.10238	-0.507883	0.00127002
ENSBTAG00000025345	ARL10	-0.883471	-0.507577	0.00127792
ENSBTAG00000007053	ZFHX2	0.404064	-0.507516	0.00127953
ENSBTAG00000001945	ARG2	1.55697	-0.50695	0.00129433
ENSBTAG00000021964	CDH17	4.10547	-0.50346	0.00138924
ENSBTAG00000033367	DDO	1.51946	-0.50306	0.00140051
ENSBTAG00000008091	SELENBP1	3.5394	-0.5017	0.00143946
ENSBTAG00000019370	RAB21	0.0107975	-0.500645	0.00147035
ENSBTAG00000007969	CIDEC	-1.01416	-0.499416	0.00150713
ENSBTAG00000047955	ZNF774	-0.473928	-0.498949	0.0015213
ENSBTAG00000030367	RNF186	0.810863	-0.498034	0.00154947
ENSBTAG00000051726	ENSBTAG00000051726	4.7706	-0.49775	0.00155829
ENSBTAG00000007439	TENM4	2.42817	-0.49711	0.00157836
ENSBTAG00000031749	SLC35E2	3.88111	-0.4971	0.00157867
ENSBTAG00000019402	CFAP100	0.217216	-0.495907	0.00161671
ENSBTAG00000004680	SLC13A5	5.80844	-0.49583	0.00161922
ENSBTAG00000031772	PRODH2	5.01594	-0.49498	0.00164684
ENSBTAG00000035572	ENSBTAG00000035572	-1.42741	-0.49431	0.00166898
ENSBTAG00000002816	SARM1	1.372	-0.49401	0.00167895
ENSBTAG00000008352	ART4	0.451816	-0.492013	0.00174679
ENSBTAG00000048034	GLTPD2	3.18822	-0.49141	0.00176782
ENSBTAG00000011952	SULT1E1	6.23241	-0.48953	0.00183468
ENSBTAG00000038904	PRRT1	-1.25448	-0.4884	0.00187596
ENSBTAG00000034193	BCO2	2.83058	-0.4873	0.00191698
ENSBTAG00000026673	KPNA5	0.102366	-0.485318	0.00199292
ENSBTAG00000037389	TRIM44	2.91102	-0.48365	0.00205899
ENSBTAG00000013338	SLC7A9	4.48452	-0.48271	0.00209706
ENSBTAG00000012673	CDK18	3.09316	-0.48153	0.00214575
ENSBTAG00000011027	PTGR1	7.27623	-0.48145	0.00214907
ENSBTAG00000039197	SLC2A9	2.56347	-0.47957	0.00222888
ENSBTAG00000020221	WNT5A	-1.41573	-0.47935	0.00223841
ENSBTAG00000000648	ADAMTS5	0.941649	-0.478902	0.00225794
ENSBTAG00000013662	COL8A1	3.41927	-0.47863	0.00226986
ENSBTAG00000015419	ARHGEF37	1.32211	-0.47847	0.00227684
ENSBTAG00000050869	ENSBTAG00000050869	0.605483	-0.477875	0.00230322
ENSBTAG00000002559	MIOX	4.87917	-0.47696	0.00234419
ENSBTAG00000009391	ADPRH	5.88312	-0.47318	0.00252075
ENSBTAG00000015094	VNN1	2.69843	-0.47262	0.00254794
ENSBTAG00000007615	CNTN3	-1.04362	-0.471822	0.00258705
ENSBTAG00000020099	STMN2	0.608016	-0.471593	0.00259836
ENSBTAG00000025458	DPF3	0.712696	-0.471239	0.00261601
ENSBTAG00000010718	RALGPS2	2.75577	-0.4712	0.00261795
ENSBTAG00000020532	ENSBTAG00000020532	-1.0559	-0.469461	0.00270608
ENSBTAG00000020035	RCAN1	5.52762	-0.4691	0.00272473
ENSBTAG00000014315	PBLD	5.1581	-0.46885	0.00273768
ENSBTAG00000012618	SLC23A3	1.92462	-0.46821	0.00277114
ENSBTAG00000040298	GSTT1	6.65742	-0.46803	0.00278061
ENSBTAG00000005630	VWA7	-0.139969	-0.466838	0.00284413
ENSBTAG00000001936	PCK1	10.0295	-0.46583	0.00289884
ENSBTAG00000002849	IRF6	4.19239	-0.4649	0.00295016
ENSBTAG00000008307	PLCH1	0.301786	-0.46395	0.0030034
ENSBTAG00000010507	SLC22A16	0.410637	-0.463389	0.00303524
ENSBTAG00000046026	SLC39A4	3.08842	-0.46182	0.00312603
ENSBTAG00000002283	FZD7	0.738208	-0.461411	0.00315004
ENSBTAG00000008568	SLC25A45	1.93622	-0.46115	0.00316547
ENSBTAG00000001828	SCRN2	3.87845	-0.46051	0.0032036
ENSBTAG00000021695	GLYCTK	6.30503	-0.45831	0.00333788
ENSBTAG00000033137	PSD3	2.80391	-0.45685	0.00342974
ENSBTAG00000003502	SPOCK1	1.05504	-0.456085	0.00347877
ENSBTAG00000026501	MGC127055	4.59697	-0.45602	0.00348295
ENSBTAG00000021654	GAS2	4.2977	-0.45409	0.0036096
ENSBTAG00000009284	GLS2	7.20371	-0.45331	0.00366191
ENSBTAG00000039886	ENSBTAG00000039886	2.5385	-0.45269	0.00370405
ENSBTAG00000052571	ENSBTAG00000052571	4.92064	-0.45242	0.00372255
ENSBTAG00000000737	DMXL2	2.74653	-0.45232	0.00372934
ENSBTAG00000004824	REEP1	-1.84272	-0.45154	0.00378331
ENSBTAG00000035858	MCC	3.50852	-0.45118	0.00380841
ENSBTAG00000012801	UPP2	6.70374	-0.45067	0.00384427
ENSBTAG00000018010	ABCA4	2.6662	-0.45034	0.00386754
ENSBTAG00000046277	RGS4	-0.479561	-0.450252	0.00387387
ENSBTAG00000012721	HOGA1	4.6097	-0.44947	0.00392971
ENSBTAG00000013007	FAM210B	7.29163	-0.44946	0.00393041
ENSBTAG00000012827	ENSBTAG00000012827	-2.3708	-0.44905	0.00396002
ENSBTAG00000039991	UGT2B10	3.83483	-0.44851	0.00399941
ENSBTAG00000015788	CCDC171	-0.560009	-0.448376	0.00400913
ENSBTAG00000048493	NAALADL2	1.1421	-0.448098	0.00402959
ENSBTAG00000031376	BPIFA2C	-1.42269	-0.44808	0.00403091
ENSBTAG00000014543	PLXNA4	3.43907	-0.44754	0.00407081
ENSBTAG00000021291	STXBP6	2.00762	-0.44657	0.00414347
ENSBTAG00000010630	ABHD18	3.90103	-0.44413	0.0043313
ENSBTAG00000009733	FBP1	8.76623	-0.44389	0.00435017
ENSBTAG00000006823	CMYA5	4.99946	-0.44322	0.0044032
ENSBTAG00000019437	ENSBTAG00000019437	4.06426	-0.44317	0.0044072
ENSBTAG00000020406	GPC3	4.63117	-0.4426	0.00445289
ENSBTAG00000020636	SYN3	-0.603042	-0.441236	0.0045639
ENSBTAG00000019277	KCNH3	1.0789	-0.440893	0.0045921
ENSBTAG00000051376	ENSBTAG00000051376	-0.141025	-0.440174	0.00465196
ENSBTAG00000047036	GPR39	1.31549	-0.43969	0.00469266
ENSBTAG00000020852	SLC16A11	5.16634	-0.43775	0.00485879
ENSBTAG00000013300	KCNMA1	3.56757	-0.43708	0.00491746
ENSBTAG00000046808	ENSBTAG00000046808	0.092229	-0.43622	0.00499349
ENSBTAG00000002311	REEP6	3.52367	-0.4353	0.00507613
ENSBTAG00000038878	AOX4	-1.43562	-0.43519	0.0050861
ENSBTAG00000021481	CA14	3.95069	-0.43417	0.0051792
ENSBTAG00000015607	ERMP1	4.92574	-0.43368	0.00522458
ENSBTAG00000008349	ZNF311	3.49209	-0.43251	0.00533415
ENSBTAG00000047040	SERPINA3-3	12.5014	-0.4323	0.00535394
ENSBTAG00000015214	CA3	5.77109	-0.43151	0.0054294
ENSBTAG00000049495	ZNF449	0.091307	-0.43146	0.00543423
ENSBTAG00000004305	RGS16	5.75328	-0.43077	0.00550093
ENSBTAG00000020527	IDH1	7.77004	-0.43057	0.00552032
ENSBTAG00000011976	CYP4B1	1.30352	-0.4301	0.00556628
ENSBTAG00000001110	SLC16A5	2.63453	-0.42983	0.0055929
ENSBTAG00000033679	HLCS	2.88746	-0.4289	0.00568527
ENSBTAG00000020430	GLT1D1	5.19837	-0.4279	0.00578607
ENSBTAG00000013439	ARHGEF26	2.56241	-0.42777	0.00579925
ENSBTAG00000000062	RASL12	1.08343	-0.426835	0.00589514
ENSBTAG00000023026	ENSBTAG00000023026	-2.35949	-0.42431	0.00616111
ENSBTAG00000020895	LOXL4	4.07428	-0.42364	0.00623354
ENSBTAG00000052522	ENSBTAG00000052522	1.98022	-0.42299	0.00630443
ENSBTAG00000006934	CYP11A1	7.76372	-0.42264	0.0063429
ENSBTAG00000052510	CCL26	0.808345	-0.421551	0.00646394
ENSBTAG00000053398	KNL1	0.493509	-0.421464	0.00647375
ENSBTAG00000025258	ENSBTAG00000025258	5.07724	-0.42076	0.00655311
ENSBTAG00000009387	MYOM2	-1.9862	-0.42066	0.00656451
ENSBTAG00000049003	ENSBTAG00000049003	0.173978	-0.419487	0.00669902
ENSBTAG00000004494	B4GALNT1	2.66669	-0.4176	0.00692038
ENSBTAG00000011063	CTSO	2.53843	-0.41755	0.00692636
ENSBTAG00000040028	ENSBTAG00000040028	1.50971	-0.41523	0.00720774
ENSBTAG00000006349	EXTL1	4.80312	-0.4148	0.0072609
ENSBTAG00000010665	CBLN3	0.554762	-0.414633	0.00728166
ENSBTAG00000008127	RBP5	5.44695	-0.41458	0.00728832
ENSBTAG00000019818	CASZ1	0.630439	-0.413945	0.00736786
ENSBTAG00000014069	PDK4	6.71894	-0.4138	0.00738602
ENSBTAG00000011101	EML6	1.62051	-0.41243	0.00756067
ENSBTAG00000033961	RNF217	1.54858	-0.41163	0.00766432
ENSBTAG00000049589	SAA3	6.50687	-0.41154	0.00767594
ENSBTAG00000039722	ENSBTAG00000039722	-0.613709	-0.410918	0.00775748
ENSBTAG00000020455	ITPR1	4.11069	-0.41091	0.00775855
ENSBTAG00000007994	OSCP1	0.014294	-0.410686	0.00778804
ENSBTAG00000018054	FABP1	8.77726	-0.41035	0.00783268
ENSBTAG00000051082	ENSBTAG00000051082	3.04833	-0.41034	0.00783397
ENSBTAG00000011381	SLC30A3	1.82219	-0.40986	0.0078979
ENSBTAG00000021823	HJV	5.22199	-0.40971	0.00791808
ENSBTAG00000002425	SCN9A	-2.12338	-0.40887	0.0080313
ENSBTAG00000018137	A2M	10.4708	-0.4088	0.00804076
ENSBTAG00000001165	AIFM2	3.88808	-0.40863	0.00806391
ENSBTAG00000046509	TENT5C	0.515796	-0.408481	0.00808424
ENSBTAG00000055215	ENSBTAG00000055215	0.211543	-0.408444	0.00808933
ENSBTAG00000012372	TMEM53	2.6504	-0.40782	0.00817495
ENSBTAG00000017664	HGF	2.84866	-0.4076	0.00820538
ENSBTAG00000010085	SLC7A2	5.31611	-0.40753	0.00821502
ENSBTAG00000044115	RIPPLY1	1.09071	-0.406635	0.00833969
ENSBTAG00000002348	SLC4A4	2.17628	-0.40654	0.00835312
ENSBTAG00000023374	FUT1	0.558779	-0.406436	0.0083677
ENSBTAG00000003848	ATRN	4.97512	-0.40524	0.00853747
ENSBTAG00000026461	CACNA1H	4.42906	-0.4048	0.0086008
ENSBTAG00000050173	ENSBTAG00000050173	3.14125	-0.40472	0.00861225
ENSBTAG00000048400	ENSBTAG00000048400	2.01274	-0.40466	0.00862091
ENSBTAG00000049436	ENSBTAG00000049436	3.35027	-0.40428	0.00867607
ENSBTAG00000019129	BTD	5.61091	-0.40324	0.00882811
ENSBTAG00000024869	CX3CL1	5.34548	-0.40285	0.00888587
ENSBTAG00000047420	BTNL9	-0.974136	-0.402647	0.00891596
ENSBTAG00000032899	ENSBTAG00000032899	4.63353	-0.40177	0.00904746
ENSBTAG00000001675	ITPKA	2.47069	-0.40168	0.0090609
ENSBTAG00000017718	CCL22	-1.53382	-0.40114	0.00914264
ENSBTAG00000001374	METTL27	4.02836	-0.40071	0.0092084
ENSBTAG00000003219	FBXL7	1.46265	-0.40026	0.00927732
ENSBTAG00000023529	SPEF2	1.0577	-0.40009	0.00930356
ENSBTAG00000013960	PSAT1	6.01842	-0.39959	0.00938116
ENSBTAG00000055078	ENSBTAG00000055078	9.58677	-0.39622	0.00991841
ENSBTAG00000002321	AMT	4.9716	-0.39586	0.00997731
ENSBTAG00000025760	ENSBTAG00000025760	6.70621	-0.39581	0.00998556
ENSBTAG00000031242	CDCA4	0.150576	0.361095	0.00953295
ENSBTAG00000005162	STX19	-1.85489	0.36131	0.00949926
ENSBTAG00000050618	ENSBTAG00000050618	3.33343	0.3616	0.00945374
ENSBTAG00000001197	SLAMF7	3.74741	0.3618	0.00942232
ENSBTAG00000035072	SYCE1	2.17916	0.36226	0.0093507
ENSBTAG00000011187	FAM13A	1.81448	0.36257	0.00930281
ENSBTAG00000001938	CKS2	0.874611	0.362698	0.00928306
ENSBTAG00000002668	ZNF711	0.16083	0.362873	0.00925612
ENSBTAG00000021703	MED12L	0.0318905	0.363093	0.0092223
ENSBTAG00000003240	C8H9orf152	3.89398	0.36341	0.00917399
ENSBTAG00000046924	SEMA3G	-0.049324	0.363912	0.00909764
ENSBTAG00000012708	SERPINI1	-0.927706	0.365948	0.00879375
ENSBTAG00000002046	COX8B	-1.54831	0.36676	0.00867513
ENSBTAG00000053365	CD300E	0.560267	0.366808	0.00866831
ENSBTAG00000004036	GJC1	-1.29305	0.36682	0.00866643
ENSBTAG00000016721	ZNF791	0.024211	0.366866	0.00865984
ENSBTAG00000007651	TARS3	-1.15182	0.367076	0.00862934
ENSBTAG00000019343	MDFI	-1.42124	0.36723	0.00860711
ENSBTAG00000013496	CPM	2.10367	0.36729	0.00859847
ENSBTAG00000017531	FETUB	6.48588	0.36806	0.00848816
ENSBTAG00000011733	GIPC2	0.344207	0.368256	0.00846027
ENSBTAG00000006519	TNFRSF25	-0.769286	0.370141	0.00819619
ENSBTAG00000011454	FKBP10	1.22301	0.37096	0.00808358
ENSBTAG00000015952	ADAP1	0.188914	0.372154	0.00792199
ENSBTAG00000014284	ALPK2	-2.38902	0.37274	0.00784388
ENSBTAG00000019428	CCR1	2.72189	0.37387	0.00769477
ENSBTAG00000024407	ENSBTAG00000024407	1.057	0.375072	0.00753921
ENSBTAG00000033197	EPDR1	-1.7491	0.37529	0.00751117
ENSBTAG00000013943	ZNF703	0.860703	0.375454	0.00749025
ENSBTAG00000030322	KLHDC7A	-0.222705	0.376661	0.00733753
ENSBTAG00000007878	ARHGAP22	0.505702	0.377488	0.00723458
ENSBTAG00000011150	PFN2	1.94967	0.37814	0.00715413
ENSBTAG00000003515	SNCG	-2.5331	0.37829	0.00713587
ENSBTAG00000048792	NRG4	-2.01743	0.37838	0.00712478
ENSBTAG00000017500	KCNK12	-1.06379	0.378513	0.00710856
ENSBTAG00000008036	CELSR1	-0.503167	0.378989	0.0070507
ENSBTAG00000016060	CREM	2.5439	0.37914	0.00703248
ENSBTAG00000004905	KRT19	2.01972	0.38023	0.00690188
ENSBTAG00000032908	TMEM253	-1.08581	0.381518	0.00675056
ENSBTAG00000053310	C1QTNF9	1.24147	0.38206	0.00668759
ENSBTAG00000050156	ENSBTAG00000050156	-0.227696	0.382124	0.0066803
ENSBTAG00000021685	EEF1A2	-0.190368	0.383244	0.00655201
ENSBTAG00000018220	RGSL1	3.46389	0.38383	0.00648595
ENSBTAG00000003393	CCDC157	-1.12675	0.384575	0.00640263
ENSBTAG00000005146	ENSBTAG00000005146	3.68846	0.38467	0.00639201
ENSBTAG00000048456	ENSBTAG00000048456	-1.97268	0.38496	0.00635989
ENSBTAG00000002129	KLF5	0.522304	0.386623	0.00617853
ENSBTAG00000004921	ENSBTAG00000004921	0.81687	0.3871	0.00612742
ENSBTAG00000003144	KIAA0825	2.47565	0.38739	0.00609648
ENSBTAG00000051164	WDR35	4.14438	0.38819	0.00601182
ENSBTAG00000013983	ZC2HC1C	-0.879984	0.388973	0.00593005
ENSBTAG00000012054	ENSBTAG00000012054	-2.16612	0.38955	0.00587041
ENSBTAG00000009661	RNASEH2A	2.82824	0.38967	0.00585808
ENSBTAG00000011635	CENPN	0.371463	0.390865	0.00573637
ENSBTAG00000010464	MN1	0.410048	0.391049	0.00571794
ENSBTAG00000047828	SHLD3	3.09203	0.39151	0.00567167
ENSBTAG00000033351	PACRGL	2.01521	0.39252	0.00557169
ENSBTAG00000018143	C16H1orf116	-0.468613	0.393315	0.005494
ENSBTAG00000009849	PLAC8A	2.52974	0.3939	0.0054375
ENSBTAG00000000735	BCL2A1	1.32786	0.39533	0.00530162
ENSBTAG00000018941	CPXM2	2.95639	0.3954	0.00529492
ENSBTAG00000052292	U2	-1.03579	0.395598	0.00527638
ENSBTAG00000053511	ENSBTAG00000053511	1.6785	0.39645	0.00519713
ENSBTAG00000048972	ENSBTAG00000048972	-0.73161	0.397193	0.00512898
ENSBTAG00000048989	ENSBTAG00000048989	-0.663051	0.398266	0.00503189
ENSBTAG00000011310	NALF2	-0.285203	0.398586	0.00500317
ENSBTAG00000016147	CETN4	0.969622	0.399316	0.00493844
ENSBTAG00000053998	ENSBTAG00000053998	-0.681291	0.399811	0.00489485
ENSBTAG00000021960	GPX8	2.44805	0.40114	0.00477973
ENSBTAG00000008021	ENSBTAG00000008021	2.11216	0.40141	0.00475659
ENSBTAG00000006367	CCN2	3.15814	0.40177	0.00472597
ENSBTAG00000009844	CCN1	4.56662	0.40183	0.00472088
ENSBTAG00000032288	GCK	-1.5652	0.40458	0.00449282
ENSBTAG00000004010	PAPPA	-1.96625	0.40631	0.00435438
ENSBTAG00000014707	ISG15	4.55288	0.40639	0.00434812
ENSBTAG00000039971	ENSBTAG00000039971	4.13319	0.40704	0.0042972
ENSBTAG00000053103	TCHH	-2.32425	0.40884	0.0041589
ENSBTAG00000002786	ENSBTAG00000002786	0.774155	0.40925	0.00412797
ENSBTAG00000005716	CRABP2	-1.68546	0.40959	0.00410245
ENSBTAG00000002092	PI16	2.57423	0.41278	0.00387007
ENSBTAG00000018864	CENPU	3.12855	0.41406	0.00378016
ENSBTAG00000050825	TMEM265	2.00896	0.41412	0.00377599
ENSBTAG00000015074	PTGDS	2.83602	0.41436	0.00375937
ENSBTAG00000012184	PTTG1	-0.413822	0.415129	0.00370648
ENSBTAG00000055123	FAM180B	-2.01642	0.41811	0.00350783
ENSBTAG00000027407	TNFRSF6B	0.532219	0.418547	0.0034796
ENSBTAG00000047158	LRFN1	-0.208908	0.41911	0.00344339
ENSBTAG00000053060	ENSBTAG00000053060	-1.20198	0.420282	0.00336924
ENSBTAG00000048143	TCEAL9	-0.927088	0.420864	0.00333295
ENSBTAG00000012774	RAB7B	0.956267	0.422126	0.00325542
ENSBTAG00000049091	SIX4	1.21875	0.42322	0.00318956
ENSBTAG00000055172	Metazoa_SRP	-1.17473	0.423781	0.00315626
ENSBTAG00000002788	RAB27B	-0.824813	0.426353	0.00300743
ENSBTAG00000022886	RYR2	-0.715428	0.426614	0.0029927
ENSBTAG00000008182	FOSB	-0.206947	0.427151	0.00296262
ENSBTAG00000005498	SQLE	4.24044	0.42742	0.00294764
ENSBTAG00000016997	ENSBTAG00000016997	-0.381607	0.431255	0.0027413
ENSBTAG00000053433	ENSBTAG00000053433	-0.298251	0.432527	0.00267581
ENSBTAG00000030334	AOC2	2.89725	0.43449	0.00257754
ENSBTAG00000008353	CDKN1A	6.02128	0.43689	0.00246173
ENSBTAG00000015416	PEBP4	-1.09505	0.440404	0.00230077
ENSBTAG00000021672	RGS1	2.47316	0.44108	0.00227093
ENSBTAG00000020685	ENSBTAG00000020685	-0.510069	0.441121	0.00226908
ENSBTAG00000006599	INHBE	6.23733	0.44161	0.00224777
ENSBTAG00000013201	ALOX5AP	-1.30166	0.44179	0.00223996
ENSBTAG00000020665	GFRA2	1.87264	0.44479	0.0021132
ENSBTAG00000000604	GPNMB	6.55002	0.44765	0.00199849
ENSBTAG00000014599	LRRC66	1.19385	0.453585	0.00177827
ENSBTAG00000048049	ENSBTAG00000048049	1.84133	0.45372	0.00177355
ENSBTAG00000000281	MND1	-1.72364	0.45385	0.00176901
ENSBTAG00000019616	APCS	9.44121	0.45591	0.00169825
ENSBTAG00000014218	DKK1	-1.61741	0.45901	0.00159655
ENSBTAG00000026067	SH2D1A	1.593	0.45937	0.00158512
ENSBTAG00000047317	CGN1	7.50936	0.45961	0.00157754
ENSBTAG00000050319	ENSBTAG00000050319	1.77723	0.45963	0.00157693
ENSBTAG00000021821	ENSBTAG00000021821	-0.238877	0.459649	0.00157632
ENSBTAG00000016165	KRT7	0.451892	0.460902	0.0015373
ENSBTAG00000023730	TUBB3	0.680649	0.460954	0.0015357
ENSBTAG00000016931	E2F7	-2.28897	0.46739	0.00134892
ENSBTAG00000000560	ENSBTAG00000000560	2.50488	0.46835	0.00132289
ENSBTAG00000037832	ASPHD2	-0.8153	0.470439	0.00126789
ENSBTAG00000002080	CCN3	1.00522	0.474153	0.00117522
ENSBTAG00000047586	NPY1R	-0.146253	0.475628	0.00114018
ENSBTAG00000051514	U2	-1.24018	0.47636	0.00112313
ENSBTAG00000043996	SAMD12	-1.33497	0.47968	0.00104874
ENSBTAG00000013857	SH2D3A	-1.15831	0.479827	0.00104558
ENSBTAG00000048842	ENSBTAG00000048842	-1.4622	0.48004	0.00104096
ENSBTAG00000014420	AGER	0.666334	0.483361	0.000971596
ENSBTAG00000045588	ENSBTAG00000045588	3.48918	0.48359	0.00096695
ENSBTAG00000039035	HSPA6	-0.216131	0.487463	0.000891749
ENSBTAG00000020355	KLF4	1.49137	0.4882	0.000878057
ENSBTAG00000048977	ENSBTAG00000048977	-0.549807	0.490403	0.000838303
ENSBTAG00000015396	RBM24	1.08091	0.495582	0.000751251
ENSBTAG00000015751	MEOX1	-2.01716	0.49823	0.000710011
ENSBTAG00000050586	ENSBTAG00000050586	0.073848	0.49833	0.000708514
ENSBTAG00000002069	BOLA	8.85102	0.49835	0.000708195
ENSBTAG00000005584	ENSBTAG00000005584	0.638127	0.505242	0.000610732
ENSBTAG00000053317	YPEL4	-1.06881	0.506625	0.000592742
ENSBTAG00000051084	ENSBTAG00000051084	1.46849	0.50841	0.000570224
ENSBTAG00000002326	LGALS3	4.281	0.50902	0.000562705
ENSBTAG00000038128	BOLA-DQA5	1.28621	0.52279	0.000415721
ENSBTAG00000026369	ENC1	5.32068	0.52311	0.000412765
ENSBTAG00000019822	TPPP3	-1.19139	0.526859	0.000379637
ENSBTAG00000013810	GABBR2	-1.03381	0.53031	0.000351355
ENSBTAG00000021302	CHAD	-1.71925	0.53293	0.000331196
ENSBTAG00000038124	FCGR2A	1.00837	0.534899	0.000316763
ENSBTAG00000048366	SNPH	1.30034	0.53669	0.000304135
ENSBTAG00000000425	ENSBTAG00000000425	0.256555	0.53695	0.000302347
ENSBTAG00000019947	SYT7	1.76583	0.54064	0.000277946
ENSBTAG00000005546	HOXB7	-1.76963	0.54319	0.000262164
ENSBTAG00000012348	LRRC71	-0.620475	0.546093	0.000245215
ENSBTAG00000025078	LRRC75A	-1.54556	0.54701	0.000240086
ENSBTAG00000009788	ENSBTAG00000009788	1.37406	0.55007	0.000223658
ENSBTAG00000012653	CAMK2B	-1.60659	0.55241	0.000211813
ENSBTAG00000006631	GLI1	2.61266	0.55457	0.000201402
ENSBTAG00000034220	CDKN2A	0.202223	0.556556	0.00019225
ENSBTAG00000016609	DQX1	0.01688	0.558758	0.00018256
ENSBTAG00000019210	ADCY2	-1.03502	0.561099	0.000172766
ENSBTAG00000021565	PRSS2	-0.061534	0.566192	0.000153122
ENSBTAG00000003120	ZNF385B	2.08649	0.5668	0.000150918
ENSBTAG00000016520	ENSBTAG00000016520	1.5044	0.56918	0.000142592
ENSBTAG00000048353	ENSBTAG00000048353	1.31227	0.57029	0.000138856
ENSBTAG00000002333	HOPX	5.19726	0.57137	0.000135306
ENSBTAG00000015618	GDF15	-0.229519	0.574089	0.000126749
ENSBTAG00000015008	CPA3	0.0113775	0.580531	0.00010846
ENSBTAG00000039664	ENSBTAG00000039664	1.30875	0.584	9.96666e-05
ENSBTAG00000023032	SFTPA1	1.99363	0.58441	9.86729e-05
ENSBTAG00000008788	SLC13A2	2.25838	0.58485	9.7615e-05
ENSBTAG00000020810	CYB561	-0.366364	0.604707	5.96281e-05
ENSBTAG00000001927	ATP6V1C2	1.54449	0.6062	5.74241e-05
ENSBTAG00000008158	CCDC68	-2.01759	0.60624	5.73678e-05
ENSBTAG00000004078	KCNH2	-1.86323	0.6132	4.80824e-05
ENSBTAG00000049058	INHBB	0.78062	0.63282	2.89574e-05
ENSBTAG00000008467	HENMT1	-1.71601	0.63339	2.85276e-05
ENSBTAG00000008160	MBOAT2	0.350299	0.64416	2.14638e-05
ENSBTAG00000013054	MFSD2A	3.34629	0.65768	1.49275e-05
ENSBTAG00000018189	CSTB	2.75989	0.67063	1.04763e-05
ENSBTAG00000014602	CAMTA1	-0.867124	0.675771	9.08736e-06
ENSBTAG00000021515	ZDHHC19	2.11747	0.69829	4.81787e-06
ENSBTAG00000049332	ENSBTAG00000049332	0.763474	0.701173	4.43607e-06
ENSBTAG00000009570	ANGPTL8	4.44536	0.70979	3.45958e-06
ENSBTAG00000051845	ENSBTAG00000051845	0.880048	0.721944	2.42516e-06
ENSBTAG00000001801	SYT4	-0.618558	0.73411	1.69012e-06
ENSBTAG00000016982	MCOLN3	-0.17975	0.759892	7.72367e-07
ENSBTAG00000047600	ROS1	-0.333171	0.760574	7.56314e-07
ENSBTAG00000001292	LTF	-0.0098805	0.800795	2.12083e-07
ENSBTAG00000051211	DUSP8	1.09734	0.809193	1.61412e-07
ENSBTAG00000040409	ENSBTAG00000040409	11.4666	0.8158	1.2998e-07
ENSBTAG00000051698	ENSBTAG00000051698	-0.276738	0.820466	1.11432e-07
ENSBTAG00000035064	C4H7orf57	-0.833284	0.860991	2.82925e-08
ENSBTAG00000004272	ISG12(B)	-0.797897	0.895646	8.34882e-09
ENSBTAG00000038411	ENSBTAG00000038411	-1.59781	0.99059	2.34606e-10
ENSBTAG00000053585	ENSBTAG00000053585	0.319799	1.1527	2.4237e-13
ENSBTAG00000047136	ENSBTAG00000047136	0.503058	1.4052	7.62722e-19

## Sheet: Supplementary File S5
Supplementary File S5: Differentially expressed genes between animals fed ALT or TRAD diets from muscle tissue
Ensembl ID	Gene Symbol	baseMean	log2FoldChange	padj
ENSBTAG00000005260	SPP1	3.78661	-1.95818	5.85918e-41
ENSBTAG00000015727	IFI47	2.10567	-1.46162	1.03249e-23
ENSBTAG00000018189	CSTB	-0.20772	-1.33973	3.12406e-20
ENSBTAG00000008026	OXT	1.44934	-1.09819	3.30583e-14
ENSBTAG00000011932	PRG4	4.55124	-0.97465	1.42423e-11
ENSBTAG00000004547	OLR1	-0.990251	-0.968097	1.92693e-11
ENSBTAG00000002340	STEAP4	1.30606	-0.896941	4.53133e-10
ENSBTAG00000007275	TREM2	-0.30423	-0.835048	5.86206e-09
ENSBTAG00000019402	CFAP100	-0.157533	-0.79084	3.28263e-08
ENSBTAG00000049597	ENSBTAG00000049597	-1.89303	-0.7888	3.54668e-08
ENSBTAG00000012164	CP	-0.646864	-0.754493	1.26673e-07
ENSBTAG00000016165	KRT7	-0.933916	-0.753449	1.31569e-07
ENSBTAG00000006745	FGG	0.899927	-0.747305	1.64299e-07
ENSBTAG00000007077	ABHD1	2.03046	-0.73841	2.25932e-07
ENSBTAG00000033803	FABP7	-0.304687	-0.729629	3.08354e-07
ENSBTAG00000052465	ENSBTAG00000052465	-1.37565	-0.70517	7.20025e-07
ENSBTAG00000005766	IL4I1	-0.681226	-0.699288	8.79402e-07
ENSBTAG00000019665	IL1RN	0.130368	-0.697507	9.34019e-07
ENSBTAG00000046158	CFB	4.08029	-0.68644	1.35373e-06
ENSBTAG00000025250	CCL3	-1.60034	-0.67796	1.79238e-06
ENSBTAG00000009393	GAL	-1.7285	-0.67039	2.29648e-06
ENSBTAG00000003474	RAB15	3.38323	-0.6524	4.09645e-06
ENSBTAG00000049546	ENSBTAG00000049546	-0.281003	-0.641534	5.77032e-06
ENSBTAG00000005714	ACTC1	7.11005	-0.63959	6.13147e-06
ENSBTAG00000040126	DSG4	0.724391	-0.627918	8.79828e-06
ENSBTAG00000022161	TLR7	-0.294291	-0.619691	1.13077e-05
ENSBTAG00000051836	ENSBTAG00000051836	1.52861	-0.61853	1.17121e-05
ENSBTAG00000008564	ENSBTAG00000008564	1.2015	-0.615778	1.27273e-05
ENSBTAG00000045566	ENSBTAG00000045566	-0.600452	-0.614804	1.31062e-05
ENSBTAG00000018223	CHI3L1	3.38577	-0.61297	1.38491e-05
ENSBTAG00000019249	HS3ST6	-0.238376	-0.607295	1.64094e-05
ENSBTAG00000007273	TF	0.689075	-0.604037	1.80759e-05
ENSBTAG00000039657	H2AC6	5.14974	-0.58044	3.59182e-05
ENSBTAG00000047277	ENSBTAG00000047277	1.19244	-0.571674	4.6066e-05
ENSBTAG00000003837	RSPO1	-1.96449	-0.56991	4.84112e-05
ENSBTAG00000037743	ENSBTAG00000037743	-2.1799	-0.5659	5.41682e-05
ENSBTAG00000008299	IL20RB	-0.548915	-0.549488	8.51709e-05
ENSBTAG00000037537	ENSBTAG00000037537	-2.0348	-0.54175	0.000104993
ENSBTAG00000019864	MAPK15	1.11673	-0.539822	0.000110568
ENSBTAG00000049825	ENSBTAG00000049825	-1.29337	-0.53835	0.000115009
ENSBTAG00000018570	SDR16C5	-2.39159	-0.53161	0.000137568
ENSBTAG00000028359	U3	-0.548233	-0.526457	0.000157549
ENSBTAG00000006990	MYRF	-0.137098	-0.5257	0.000160701
ENSBTAG00000012630	PAMR1	1.59991	-0.52464	0.000165219
ENSBTAG00000050846	ENSBTAG00000050846	1.34509	-0.52115	0.000180939
ENSBTAG00000001308	ENSBTAG00000001308	-0.90834	-0.52074	0.000182874
ENSBTAG00000017955	KCNIP3	0.275462	-0.515351	0.000210196
ENSBTAG00000002749	CRHR1	0.96817	-0.515141	0.000211334
ENSBTAG00000016204	C1RL	-1.02569	-0.511908	0.000229593
ENSBTAG00000014470	ALDH1L1	-1.15766	-0.51157	0.000231584
ENSBTAG00000015094	VNN1	2.75565	-0.50972	0.000242779
ENSBTAG00000033166	ENSBTAG00000033166	-0.83099	-0.50832	0.000251579
ENSBTAG00000011237	PKHD1	-0.389632	-0.506917	0.000260695
ENSBTAG00000017564	CGN	0.286691	-0.5054	0.000270901
ENSBTAG00000004949	FDXACB1	0.0352635	-0.503657	0.000283089
ENSBTAG00000002331	DLGAP5	-0.96496	-0.50216	0.000293957
ENSBTAG00000048135	ENSBTAG00000048135	-0.788023	-0.498633	0.000321118
ENSBTAG00000019076	PAK6	0.555041	-0.495689	0.00034557
ENSBTAG00000005129	CEP55	-1.28014	-0.49461	0.000354959
ENSBTAG00000021601	PARD6B	-1.37627	-0.49373	0.000362785
ENSBTAG00000053570	ENSBTAG00000053570	5.01422	-0.49354	0.000364492
ENSBTAG00000005269	CCNB2	-0.086346	-0.487314	0.000424889
ENSBTAG00000012861	KIF4A	-0.76107	-0.485759	0.000441364
ENSBTAG00000018669	PLB1	-0.444987	-0.481829	0.000485668
ENSBTAG00000005425	GATA4	-2.30934	-0.47985	0.000509496
ENSBTAG00000038171	CFHR5	-1.6771	-0.47832	0.000528665
ENSBTAG00000016746	UBE2C	0.86783	-0.478101	0.00053146
ENSBTAG00000027534	ENSBTAG00000027534	0.920165	-0.47575	0.000562368
ENSBTAG00000018556	MGC137211	-1.20305	-0.475564	0.000564889
ENSBTAG00000040432	CLDN3	-1.81301	-0.4725	0.00060783
ENSBTAG00000055212	HTATSF1	4.1626	-0.4721	0.000613647
ENSBTAG00000008216	RRM2	0.791049	-0.467883	0.000678251
ENSBTAG00000011914	RASSF10	-1.4346	-0.46707	0.000691418
ENSBTAG00000018453	ANKRD37	0.324978	-0.46541	0.000719008
ENSBTAG00000006860	VWA2	-1.50087	-0.46502	0.000725648
ENSBTAG00000019870	SLC14A1	-2.03028	-0.46416	0.000740451
ENSBTAG00000012071	ASGR1	0.36036	-0.463964	0.000743881
ENSBTAG00000011465	MYBPH	7.82717	-0.46225	0.000774376
ENSBTAG00000040193	COLQ	-1.86188	-0.46062	0.000804446
ENSBTAG00000040065	RAD51AP1	-0.613255	-0.459985	0.000816436
ENSBTAG00000002596	VSTM1	-1.0004	-0.455655	0.000902752
ENSBTAG00000014692	CREB3L4	-0.528506	-0.453875	0.000940612
ENSBTAG00000002670	DEPP1	2.34859	-0.45349	0.000948986
ENSBTAG00000010007	MAPK13	-1.96491	-0.45035	0.00101992
ENSBTAG00000044082	MARCHF1	-1.65836	-0.45009	0.001026
ENSBTAG00000009819	CDC20	-0.158152	-0.44967	0.00103591
ENSBTAG00000009733	FBP1	2.18358	-0.44893	0.00105357
ENSBTAG00000019453	PTGES	1.21083	-0.445679	0.00113449
ENSBTAG00000055017	SCIMP	0.472737	-0.444118	0.00117529
ENSBTAG00000037651	S100A2	5.58395	-0.44316	0.00120104
ENSBTAG00000033510	MPZL2	-2.01705	-0.44162	0.00124345
ENSBTAG00000031647	LRG1	-1.90673	-0.44154	0.00124572
ENSBTAG00000012208	ENSBTAG00000012208	2.5194	-0.44038	0.00127864
ENSBTAG00000014434	CCHCR1	1.58877	-0.43868	0.0013283
ENSBTAG00000047000	ENSBTAG00000047000	-2.48277	-0.43798	0.00134928
ENSBTAG00000000660	FAM83D	0.0121795	-0.437801	0.00135469
ENSBTAG00000027312	ECT2L	-0.97348	-0.437381	0.00136746
ENSBTAG00000014149	LCN2	-1.02222	-0.434945	0.00144369
ENSBTAG00000020453	CLEC5A	-0.835154	-0.434573	0.00145566
ENSBTAG00000050789	ENSBTAG00000050789	1.90768	-0.43299	0.00150767
ENSBTAG00000038682	FAM83H	2.31536	-0.43127	0.00156608
ENSBTAG00000046391	GRAMD2A	0.357552	-0.429478	0.00162918
ENSBTAG00000006185	SPC24	-0.497063	-0.427908	0.00168627
ENSBTAG00000000120	USP43	-1.79624	-0.42776	0.00169176
ENSBTAG00000009097	FANCI	1.46964	-0.4267	0.00173149
ENSBTAG00000000281	MND1	-1.5795	-0.42563	0.00177247
ENSBTAG00000054716	ENSBTAG00000054716	0.50245	-0.425546	0.00177571
ENSBTAG00000011416	ARHGEF39	-0.413055	-0.42467	0.00180992
ENSBTAG00000010517	EVPL	-1.18344	-0.422526	0.00189628
ENSBTAG00000008518	MED25	5.60613	-0.42106	0.00195744
ENSBTAG00000007436	GGT6	-2.51469	-0.42099	0.00196043
ENSBTAG00000008849	SORT1	5.78034	-0.42092	0.00196336
ENSBTAG00000004300	LRRC8E	-1.13526	-0.420574	0.00197812
ENSBTAG00000006882	IQGAP3	-0.083266	-0.420478	0.0019822
ENSBTAG00000052577	ENSBTAG00000052577	1.79825	-0.41927	0.00203458
ENSBTAG00000017794	CCDC153	-2.55634	-0.4192	0.00203767
ENSBTAG00000015191	ABCC6	-1.18125	-0.418446	0.002071
ENSBTAG00000014229	SYT17	0.129165	-0.416946	0.0021388
ENSBTAG00000039738	TMIGD3	0.551311	-0.416445	0.00216189
ENSBTAG00000004588	KCNN4	-1.44739	-0.41625	0.00217096
ENSBTAG00000007850	ITIH4	3.66195	-0.41561	0.00220092
ENSBTAG00000001815	ARHGEF5	-1.53939	-0.41261	0.00234638
ENSBTAG00000010610	DDIT4L	8.12656	-0.41145	0.00240485
ENSBTAG00000047591	C23H6orf141	0.421458	-0.411211	0.00241709
ENSBTAG00000001728	IGSF10	1.27375	-0.41015	0.002472
ENSBTAG00000003228	RPL3	7.99677	-0.4084	0.00256512
ENSBTAG00000015046	MST1R	-0.015706	-0.408222	0.00257475
ENSBTAG00000050943	ENSBTAG00000050943	-2.07972	-0.40765	0.002606
ENSBTAG00000015991	CDH1	0.317254	-0.406824	0.00265165
ENSBTAG00000001717	AURKB	-0.321166	-0.405496	0.00272658
ENSBTAG00000018724	TMEM82	-0.676495	-0.40547	0.00272809
ENSBTAG00000047051	ENSBTAG00000047051	-0.049586	-0.405194	0.00274392
ENSBTAG00000055063	ENSBTAG00000055063	-1.07339	-0.404952	0.00275788
ENSBTAG00000019262	TOP2A	1.63066	-0.40426	0.00279809
ENSBTAG00000035855	ENSBTAG00000035855	2.23718	-0.40379	0.0028257
ENSBTAG00000018382	SMS	7.13147	-0.40222	0.00291975
ENSBTAG00000007237	BUB1B	-0.0219585	-0.401457	0.00296642
ENSBTAG00000035998	CKB	2.87828	-0.40122	0.00298113
ENSBTAG00000034246	ACRBP	-1.26373	-0.4012	0.00298231
ENSBTAG00000015520	SLC11A1	0.715365	-0.401152	0.00298532
ENSBTAG00000039046	CD24	-0.975446	-0.401048	0.00299179
ENSBTAG00000012638	S100A12	1.57864	-0.40022	0.00304366
ENSBTAG00000009177	PLEKHA4	3.75173	-0.39938	0.0030971
ENSBTAG00000021358	BLNK	-0.171285	-0.398313	0.00316614
ENSBTAG00000021673	NDC80	-1.01345	-0.397463	0.00322219
ENSBTAG00000003515	SNCG	0.536405	-0.397343	0.0032301
ENSBTAG00000003498	FAT2	-2.27825	-0.39677	0.00326854
ENSBTAG00000002972	DNAI7	-0.79685	-0.39496	0.00339236
ENSBTAG00000006864	ENSBTAG00000006864	6.01081	-0.39446	0.00342727
ENSBTAG00000002923	CX3CR1	1.52413	-0.3924	0.00357474
ENSBTAG00000009768	IFIT3	2.42763	-0.39165	0.00362986
ENSBTAG00000008078	TRIM59	-0.686295	-0.391627	0.00363148
ENSBTAG00000052243	ENSBTAG00000052243	2.8212	-0.39156	0.00363649
ENSBTAG00000047904	ENSBTAG00000047904	-1.25139	-0.3915	0.00364095
ENSBTAG00000017528	SNAI3	2.39745	-0.39147	0.00364313
ENSBTAG00000037649	VIPR2	1.70503	-0.3913	0.00365578
ENSBTAG00000016444	RETREG1	6.00987	-0.39092	0.00368419
ENSBTAG00000017305	ENSBTAG00000017305	-0.720293	-0.390211	0.00373758
ENSBTAG00000010077	FANCD2	1.44638	-0.38902	0.00382898
ENSBTAG00000006233	NIM1K	1.87598	-0.3886	0.00386168
ENSBTAG00000007502	CKMT1A	-2.07398	-0.38772	0.00393111
ENSBTAG00000014435	TCF19	0.0139045	-0.387373	0.00395873
ENSBTAG00000000564	NSG2	-0.229382	-0.386945	0.00399301
ENSBTAG00000020636	SYN3	-0.0878215	-0.386537	0.00402602
ENSBTAG00000002084	UNC5C	-0.906076	-0.385888	0.004079
ENSBTAG00000015204	SMPX	9.24384	-0.38377	0.0042562
ENSBTAG00000016320	LMO1	-0.647957	-0.382506	0.00436526
ENSBTAG00000033096	PAG2	0.757482	-0.3818	0.00442714
ENSBTAG00000000336	ENSBTAG00000000336	-2.03712	-0.3815	0.0044538
ENSBTAG00000001464	GPR156	-0.678727	-0.380914	0.00450611
ENSBTAG00000011959	GPR19	-0.174844	-0.380263	0.00456483
ENSBTAG00000022715	ENSBTAG00000022715	-1.49806	-0.37745	0.00482661
ENSBTAG00000015432	TMEM231	1.57549	-0.37737	0.00483432
ENSBTAG00000004565	ENSBTAG00000004565	1.86081	-0.37653	0.00491518
ENSBTAG00000023274	ENSBTAG00000023274	2.59245	-0.37356	0.00521076
ENSBTAG00000052037	ENSBTAG00000052037	2.3006	-0.3726	0.00530954
ENSBTAG00000050046	ENSBTAG00000050046	-0.570595	-0.37199	0.00537334
ENSBTAG00000053545	ENSBTAG00000053545	-2.47692	-0.37098	0.00548018
ENSBTAG00000011818	COL26A1	-2.36456	-0.37095	0.00548348
ENSBTAG00000016704	SLC37A2	1.47309	-0.37077	0.00550266
ENSBTAG00000006159	KCNJ3	-1.92717	-0.37055	0.00552632
ENSBTAG00000048565	BASP1	2.99558	-0.37042	0.00554041
ENSBTAG00000017056	PKLR	-1.17782	-0.370378	0.00554484
ENSBTAG00000002702	TSPAN32	-0.60144	-0.370363	0.00554659
ENSBTAG00000040331	ENSBTAG00000040331	-1.47971	-0.36997	0.00558907
ENSBTAG00000015462	BNC1	-1.24068	-0.36962	0.00562718
ENSBTAG00000047939	ZNF75D	1.35792	-0.36955	0.0056349
ENSBTAG00000022000	CACNB2	0.421441	-0.369364	0.00565535
ENSBTAG00000018235	SLC45A2	-0.467394	-0.368791	0.00571859
ENSBTAG00000014326	CDCA8	-0.588945	-0.36822	0.00578228
ENSBTAG00000002981	PIMREG	-0.99391	-0.366361	0.00599379
ENSBTAG00000000030	RDM1	-1.6854	-0.3656	0.00608253
ENSBTAG00000008592	FCGR1A	1.68269	-0.36513	0.00613782
ENSBTAG00000005850	DLK2	-1.27344	-0.36498	0.00615554
ENSBTAG00000010109	CDK1	-0.54905	-0.36489	0.00616616
ENSBTAG00000038325	CES4A	-1.47497	-0.36476	0.0061815
ENSBTAG00000048155	FCN1	1.05665	-0.364505	0.00621194
ENSBTAG00000021127	GNA14	-0.6703	-0.364208	0.00624745
ENSBTAG00000023792	ENSBTAG00000023792	3.15244	-0.36362	0.00631847
ENSBTAG00000025848	RBM3	5.30337	-0.36228	0.00648267
ENSBTAG00000001936	PCK1	1.81055	-0.36192	0.00652742
ENSBTAG00000050114	SOX11	0.249989	-0.36165	0.0065612
ENSBTAG00000005063	THEM6	0.272419	-0.361047	0.00663723
ENSBTAG00000000752	SGO1	-1.20364	-0.36034	0.00672719
ENSBTAG00000015685	KIF12	-1.75097	-0.35972	0.006807
ENSBTAG00000000133	CD68	2.94203	-0.35957	0.00682642
ENSBTAG00000000604	GPNMB	2.66064	-0.3594	0.00684856
ENSBTAG00000038931	TSTD3	-0.0050295	-0.357697	0.00707348
ENSBTAG00000018688	CBR3	2.8378	-0.35712	0.00715095
ENSBTAG00000043993	C1H21orf62	-0.571559	-0.356479	0.00723819
ENSBTAG00000052869	ENSBTAG00000052869	0.027589	-0.356268	0.00726694
ENSBTAG00000008147	MICAL1	3.19652	-0.35622	0.00727359
ENSBTAG00000034347	RBM11	-1.5505	-0.35599	0.0073053
ENSBTAG00000054684	ENSBTAG00000054684	-0.0818298	-0.35594	0.00731218
ENSBTAG00000008091	SELENBP1	3.30745	-0.35498	0.00744548
ENSBTAG00000017722	F5	0.631857	-0.354703	0.00748446
ENSBTAG00000018650	HEPACAM	0.164717	-0.354198	0.00755587
ENSBTAG00000016973	PRSS8	-2.15252	-0.3535	0.00765546
ENSBTAG00000037533	C4A	5.36182	-0.35345	0.00766263
ENSBTAG00000004652	LPAR2	-2.03239	-0.35337	0.00767425
ENSBTAG00000050334	CD83	1.3649	-0.35252	0.00779725
ENSBTAG00000048613	ENSBTAG00000048613	-1.94369	-0.35241	0.00781334
ENSBTAG00000020203	TMEM151A	-0.221953	-0.352373	0.00781871
ENSBTAG00000012184	PTTG1	-0.001222	-0.350676	0.00807054
ENSBTAG00000052292	U2	-0.291238	-0.350077	0.0081611
ENSBTAG00000023635	CLEC6A	-2.24159	-0.34852	0.00840059
ENSBTAG00000002129	KLF5	3.27946	-0.34808	0.00846948
ENSBTAG00000054594	ENSBTAG00000054594	1.0694	-0.347011	0.00863848
ENSBTAG00000020238	RIMS1	-2.28165	-0.3467	0.00868832
ENSBTAG00000000524	CSTB	4.44721	-0.34651	0.00871877
ENSBTAG00000015085	CLIC3	0.590083	-0.346297	0.00875334
ENSBTAG00000006383	ENSBTAG00000006383	7.16971	-0.34603	0.00879637
ENSBTAG00000055240	ENSBTAG00000055240	0.123698	-0.345794	0.0088348
ENSBTAG00000039719	PHGDH	2.05036	-0.34534	0.00890897
ENSBTAG00000007166	CAMKK1	0.968849	-0.345163	0.00893816
ENSBTAG00000009212	APOA2	-2.46758	-0.34477	0.00900287
ENSBTAG00000054808	MT1A	3.22508	-0.34475	0.00900628
ENSBTAG00000014898	HK3	0.614138	-0.344387	0.00906653
ENSBTAG00000026885	ABCB11	-2.38047	-0.34419	0.00909936
ENSBTAG00000050125	ENSBTAG00000050125	-0.611695	-0.344149	0.00910623
ENSBTAG00000009788	ENSBTAG00000009788	-1.9613	-0.34393	0.00914289
ENSBTAG00000018869	IGSF6	-0.937009	-0.343463	0.00922155
ENSBTAG00000001806	IQCD	-0.766425	-0.34254	0.00937889
ENSBTAG00000014534	EEF1A1	10.3502	-0.3419	0.00948907
ENSBTAG00000048426	ENSBTAG00000048426	-0.395513	-0.341272	0.00959858
ENSBTAG00000002029	IGSF5	-1.86162	-0.34094	0.00965685
ENSBTAG00000018077	LYPD3	-1.94657	-0.34085	0.00967263
ENSBTAG00000002444	MKI67	2.56002	-0.34074	0.00969207
ENSBTAG00000013205	IL1RAP	2.10867	-0.33975	0.00986825
ENSBTAG00000003341	DOK2	1.19679	-0.33937	0.00993669
ENSBTAG00000002680	TMEM132E	0.443845	0.344362	0.00999222
ENSBTAG00000034693	SYT1	-0.955874	0.345712	0.00975005
ENSBTAG00000014911	LEP	1.43975	0.34685	0.00954983
ENSBTAG00000018460	ADAMTS16	1.37725	0.34749	0.00943878
ENSBTAG00000038849	ENSBTAG00000038849	7.29898	0.34843	0.00927782
ENSBTAG00000009602	TMEM120B	5.66704	0.34904	0.00917473
ENSBTAG00000053103	TCHH	-2.06403	0.3491	0.0091646
ENSBTAG00000003531	ABCA13	0.0918431	0.349594	0.00908195
ENSBTAG00000007211	ASB12	7.43858	0.35001	0.0090126
ENSBTAG00000005239	ENSBTAG00000005239	0.246897	0.35066	0.0089056
ENSBTAG00000003604	ADAMTSL4	6.12274	0.35096	0.00885659
ENSBTAG00000000246	ME3	2.92279	0.35214	0.00866572
ENSBTAG00000027064	BTBD11	3.23502	0.3524	0.00862419
ENSBTAG00000008172	EGLN3	6.38897	0.35245	0.00861623
ENSBTAG00000012083	IRX3	1.21585	0.35334	0.00847547
ENSBTAG00000016355	UVRAG	6.24794	0.35355	0.00844255
ENSBTAG00000011392	MYBPC1	12.352	0.3543	0.00832583
ENSBTAG00000051325	ENSBTAG00000051325	-0.285321	0.35456	0.00828574
ENSBTAG00000021924	PLA2G4E	-1.77388	0.35473	0.00825978
ENSBTAG00000005146	ENSBTAG00000005146	2.2039	0.35507	0.00820762
ENSBTAG00000004659	COQ10B	2.29304	0.35526	0.00817874
ENSBTAG00000025219	ENSBTAG00000025219	2.47054	0.35566	0.00811793
ENSBTAG00000017666	ABCC5	5.54051	0.35692	0.0079296
ENSBTAG00000006519	TNFRSF25	1.31153	0.35727	0.00787776
ENSBTAG00000013550	PRKCG	-0.896609	0.357722	0.00781141
ENSBTAG00000027434	SORCS2	0.34812	0.357991	0.00777221
ENSBTAG00000011437	SIK1	6.37355	0.35847	0.00770282
ENSBTAG00000000448	BDH1	3.07418	0.359	0.00762662
ENSBTAG00000053807	OAS1X	3.21387	0.35977	0.00751719
ENSBTAG00000051481	FAM200A	-0.790095	0.360193	0.00745763
ENSBTAG00000020060	TXNIP	9.94503	0.36155	0.00726936
ENSBTAG00000025642	RYR3	2.57004	0.36194	0.00721614
ENSBTAG00000009078	MIA	-0.237238	0.363768	0.0069707
ENSBTAG00000018518	RASL10B	-0.395827	0.36421	0.00691247
ENSBTAG00000009260	GPM6B	3.46475	0.36446	0.00687978
ENSBTAG00000014855	MICAL2	5.83974	0.36463	0.00685755
ENSBTAG00000014615	SLC26A2	0.770809	0.365617	0.00673001
ENSBTAG00000048011	GPR160	-1.46344	0.36658	0.00660754
ENSBTAG00000008248	ENSBTAG00000008248	5.34276	0.36782	0.00645287
ENSBTAG00000001603	YIPF7	5.20885	0.36937	0.00626404
ENSBTAG00000021189	ARHGAP36	1.7408	0.37025	0.00615884
ENSBTAG00000015251	ENSBTAG00000015251	1.45527	0.37031	0.00615189
ENSBTAG00000011833	GRIA3	1.51319	0.37032	0.00615067
ENSBTAG00000039571	PROSER2	1.77398	0.37056	0.00612222
ENSBTAG00000004237	BTC	5.93236	0.37152	0.00601011
ENSBTAG00000004750	VSTM2L	2.87064	0.37242	0.00590653
ENSBTAG00000012302	RTN4RL1	2.09475	0.37248	0.00589966
ENSBTAG00000005617	SLC41A3	1.61296	0.37278	0.00586558
ENSBTAG00000020355	KLF4	6.96802	0.37359	0.00577422
ENSBTAG00000047940	ENSBTAG00000047940	-1.14998	0.373655	0.005767
ENSBTAG00000014614	ACTA2	7.3429	0.37378	0.00575306
ENSBTAG00000048501	ST8SIA2	3.14238	0.37394	0.00573523
ENSBTAG00000039035	HSPA6	1.11188	0.374115	0.00571582
ENSBTAG00000007550	OLFM2	0.4685	0.375963	0.00551416
ENSBTAG00000003629	ASPA	0.494159	0.376186	0.00549023
ENSBTAG00000001225	RBM14	4.73625	0.37765	0.00533553
ENSBTAG00000003152	IFI27	2.49732	0.3796	0.00513549
ENSBTAG00000050814	CFAP70	0.59702	0.380414	0.00505404
ENSBTAG00000007665	NPR3	1.89289	0.38131	0.00496568
ENSBTAG00000016296	GPD1	8.32764	0.38141	0.00495592
ENSBTAG00000030426	ENSBTAG00000030426	-1.64241	0.38165	0.00493244
ENSBTAG00000003512	MYH7B	6.59208	0.38247	0.0048533
ENSBTAG00000015037	GAREM2	2.21914	0.38294	0.00480842
ENSBTAG00000054347	ENSBTAG00000054347	-0.578323	0.383447	0.00476046
ENSBTAG00000020219	MSS51	5.57285	0.38431	0.00467969
ENSBTAG00000008077	SLC37A4	5.16414	0.38444	0.00466771
ENSBTAG00000004925	ENSBTAG00000004925	-0.175362	0.385296	0.00458902
ENSBTAG00000054349	ENSBTAG00000054349	1.31189	0.38554	0.00456683
ENSBTAG00000006618	HLF	4.29474	0.38598	0.00452698
ENSBTAG00000051845	ENSBTAG00000051845	-0.100537	0.387051	0.00443142
ENSBTAG00000012943	PPARGC1B	3.49598	0.38731	0.00440862
ENSBTAG00000011844	ENSBTAG00000011844	0.119027	0.387374	0.00440294
ENSBTAG00000001292	LTF	-0.047089	0.387612	0.00438207
ENSBTAG00000016060	CREM	3.18888	0.38793	0.00435438
ENSBTAG00000019293	EGR3	2.15257	0.38875	0.00428346
ENSBTAG00000000284	NAALAD2	-1.11626	0.38876	0.00428257
ENSBTAG00000030836	ZBTB21	2.36941	0.38994	0.00418251
ENSBTAG00000009749	USP2	6.7354	0.3904	0.00414408
ENSBTAG00000011390	CHRND	2.11481	0.39302	0.00393099
ENSBTAG00000015459	KCNA2	-1.53198	0.39454	0.00381192
ENSBTAG00000010219	KRBA1	0.426179	0.394688	0.00380048
ENSBTAG00000021751	RASEF	-0.87743	0.39568	0.00372478
ENSBTAG00000052115	ENSBTAG00000052115	7.31463	0.39569	0.003724
ENSBTAG00000054434	ENSBTAG00000054434	0.118547	0.397257	0.00360711
ENSBTAG00000008129	CLSTN3	-0.020026	0.39775	0.003571
ENSBTAG00000050100	U3	-1.32395	0.39943	0.00345044
ENSBTAG00000023464	ENSBTAG00000023464	0.127452	0.400309	0.00338889
ENSBTAG00000025213	OMG	-2.37864	0.40131	0.0033199
ENSBTAG00000005170	ADGRG5	-0.935213	0.402194	0.00326015
ENSBTAG00000020080	MYBPC2	11.4094	0.4025	0.0032396
ENSBTAG00000003353	SLC6A2	0.591092	0.410686	0.00273288
ENSBTAG00000046744	PALM3	-2.06951	0.41157	0.00268267
ENSBTAG00000037449	ACSM5	3.26242	0.41171	0.00267474
ENSBTAG00000037778	CXCL3	2.61911	0.41176	0.00267193
ENSBTAG00000018390	GLB1L2	-0.233485	0.411842	0.00266732
ENSBTAG00000015307	FBN2	1.61587	0.4121	0.00265296
ENSBTAG00000010411	ADAMTS8	-1.36103	0.41326	0.00258897
ENSBTAG00000030674	AK4	3.73662	0.41329	0.00258737
ENSBTAG00000004908	CHRNE	4.54773	0.41428	0.00253384
ENSBTAG00000052232	ENSBTAG00000052232	1.8402	0.41504	0.00249352
ENSBTAG00000012673	CDK18	3.54024	0.41535	0.00247723
ENSBTAG00000003889	PER1	7.00781	0.41558	0.00246517
ENSBTAG00000016388	SLCO4A1	0.162285	0.41635	0.00242531
ENSBTAG00000040398	CRACD	3.68691	0.41641	0.00242222
ENSBTAG00000033657	SLC35F1	1.25149	0.41645	0.00242018
ENSBTAG00000053433	ENSBTAG00000053433	0.512282	0.416605	0.00241221
ENSBTAG00000012855	LPL	7.17429	0.41987	0.00225031
ENSBTAG00000016864	LBP	1.71774	0.41989	0.00224939
ENSBTAG00000039686	ACOT11	3.36973	0.42106	0.00219381
ENSBTAG00000000817	SYNJ2	3.20843	0.42194	0.00215286
ENSBTAG00000017592	GPAT3	3.53774	0.42215	0.00214318
ENSBTAG00000018252	ARRDC4	4.90221	0.4247	0.00202886
ENSBTAG00000012608	GDAP1	3.39898	0.42541	0.00199798
ENSBTAG00000010069	EGR1	6.50167	0.42543	0.00199716
ENSBTAG00000002362	APOLD1	5.74869	0.42585	0.00197912
ENSBTAG00000018571	IL1RL1	0.651299	0.427267	0.00191936
ENSBTAG00000012377	ECHDC3	5.75732	0.42871	0.00186017
ENSBTAG00000045699	CTNNA3	1.54578	0.42913	0.00184326
ENSBTAG00000006193	IRAK2	4.37502	0.42921	0.00184008
ENSBTAG00000002069	BOLA	7.55231	0.42923	0.00183926
ENSBTAG00000014127	PTGS2	1.37319	0.42949	0.00182889
ENSBTAG00000046977	PLA2G2D4	-0.409601	0.433991	0.00165755
ENSBTAG00000003894	NDRG4	2.93491	0.43436	0.00164414
ENSBTAG00000015361	CNTFR	4.28472	0.43641	0.00157162
ENSBTAG00000007444	MAP3K7CL	1.60763	0.43806	0.00151533
ENSBTAG00000018465	KCNAB1	0.402682	0.439636	0.00146332
ENSBTAG00000018566	SFRP5	3.71825	0.44098	0.00142026
ENSBTAG00000009153	MLXIPL	2.15342	0.44106	0.00141775
ENSBTAG00000015441	ACTG2	3.23196	0.44252	0.00137231
ENSBTAG00000004010	PAPPA	0.404656	0.442919	0.00136017
ENSBTAG00000015214	CA3	11.6731	0.4469	0.00124399
ENSBTAG00000051206	KY	1.84725	0.44734	0.00123175
ENSBTAG00000047543	NTRK3	1.46357	0.44774	0.00122067
ENSBTAG00000016874	DNAJB1	5.86586	0.4485	0.00119993
ENSBTAG00000003020	SSC4D	-1.79216	0.44874	0.00119342
ENSBTAG00000050459	FAM222A	1.31451	0.45018	0.00115519
ENSBTAG00000000569	HES1	4.73581	0.45584	0.00101547
ENSBTAG00000009844	CCN1	7.37585	0.45664	0.000997049
ENSBTAG00000016505	TMC7	1.02633	0.458058	0.000965091
ENSBTAG00000021176	CRISPLD2	6.52104	0.46005	0.000921816
ENSBTAG00000001945	ARG2	1.3596	0.46127	0.000896184
ENSBTAG00000053347	ENSBTAG00000053347	2.1657	0.46168	0.000887727
ENSBTAG00000050028	RNF152	-1.0578	0.461711	0.000887093
ENSBTAG00000047764	ENSBTAG00000047764	-0.877439	0.462281	0.000875461
ENSBTAG00000015406	ZNF750	3.78863	0.46437	0.000833989
ENSBTAG00000024115	FOXO6	2.5637	0.46484	0.000824916
ENSBTAG00000006694	CXCL14	3.02639	0.46599	0.000803096
ENSBTAG00000004789	LGR6	-1.50408	0.46667	0.000790445
ENSBTAG00000005504	TP53INP2	5.03243	0.4706	0.000720849
ENSBTAG00000052514	ENSBTAG00000052514	-0.344421	0.471232	0.000710208
ENSBTAG00000021481	CA14	5.9524	0.47342	0.000674445
ENSBTAG00000008545	ATF3	6.30208	0.47373	0.000669517
ENSBTAG00000000601	COL11A2	2.01736	0.47474	0.000653701
ENSBTAG00000024991	MKRN2OS	-1.7744	0.47632	0.000629621
ENSBTAG00000006643	C6H4orf19	-0.624613	0.477461	0.000612745
ENSBTAG00000013492	PRKAG3	4.61082	0.47776	0.000608384
ENSBTAG00000046838	ENSBTAG00000046838	4.75282	0.47815	0.000602762
ENSBTAG00000010716	FRAS1	2.45927	0.47899	0.000590789
ENSBTAG00000001305	ATP2B2	3.37269	0.48571	0.000502631
ENSBTAG00000048515	ENSBTAG00000048515	4.30664	0.48818	0.000473427
ENSBTAG00000051084	ENSBTAG00000051084	1.11541	0.488503	0.000469723
ENSBTAG00000015297	BANK1	1.1887	0.489618	0.000457151
ENSBTAG00000006762	SH3RF2	1.63003	0.49123	0.000439515
ENSBTAG00000052038	ENSBTAG00000052038	2.17165	0.4918	0.000433435
ENSBTAG00000004256	ODC1	6.41313	0.4938	0.000412705
ENSBTAG00000010085	SLC7A2	3.38741	0.49496	0.000401107
ENSBTAG00000014791	CTH	1.18165	0.495863	0.000392288
ENSBTAG00000020620	RGS2	3.10767	0.49827	0.000369669
ENSBTAG00000003650	NR4A2	3.57409	0.49865	0.000366205
ENSBTAG00000001864	NR4A3	2.43603	0.5026	0.000331973
ENSBTAG00000040409	ENSBTAG00000040409	0.660455	0.507513	0.000293555
ENSBTAG00000026758	ENSBTAG00000026758	0.75181	0.510461	0.000272535
ENSBTAG00000012991	PRUNE2	5.08	0.51155	0.000265135
ENSBTAG00000012441	SMAD7	3.69451	0.51362	0.000251569
ENSBTAG00000051412	HBA	-0.45339	0.514243	0.000247618
ENSBTAG00000000232	OR51D1	0.548094	0.52003	0.000213571
ENSBTAG00000021298	NTMT2	0.460044	0.521709	0.000204544
ENSBTAG00000021565	PRSS2	-0.510073	0.522783	0.000198952
ENSBTAG00000018352	ABRA	5.39103	0.52496	0.000188064
ENSBTAG00000044105	FOXO1	5.33108	0.52612	0.000182491
ENSBTAG00000003101	SALL4	-0.508915	0.528136	0.000173176
ENSBTAG00000014930	MYLK2	9.46626	0.52975	0.000166038
ENSBTAG00000039340	SCN4B	6.41661	0.53351	0.000150464
ENSBTAG00000021287	SLC16A7	2.81133	0.53595	0.000141097
ENSBTAG00000012212	CYP26B1	3.9516	0.53681	0.000137932
ENSBTAG00000003120	ZNF385B	2.28628	0.5399	0.000127091
ENSBTAG00000005584	ENSBTAG00000005584	-0.296902	0.540507	0.000125054
ENSBTAG00000021516	GSTA1	0.610306	0.543328	0.000116001
ENSBTAG00000052414	HAP1	-0.279494	0.543597	0.000115171
ENSBTAG00000015304	ANXA9	0.327899	0.547365	0.000104105
ENSBTAG00000048916	LIPG	3.6065	0.54889	9.99195e-05
ENSBTAG00000010464	MN1	6.15438	0.55107	9.4205e-05
ENSBTAG00000046583	TMEM61	-0.185999	0.553156	8.90293e-05
ENSBTAG00000021487	CIART	2.93989	0.55472	8.53242e-05
ENSBTAG00000043564	ATP8	7.62204	0.56075	7.23539e-05
ENSBTAG00000012393	AGT	1.85667	0.56455	6.51608e-05
ENSBTAG00000014465	SERPINE1	5.28292	0.56479	6.4731e-05
ENSBTAG00000033252	ENSBTAG00000033252	1.33701	0.57484	4.89154e-05
ENSBTAG00000013078	DNAH11	3.32899	0.58687	3.4775e-05
ENSBTAG00000001176	LRRN1	2.99153	0.59291	2.9229e-05
ENSBTAG00000004322	FOS	7.69992	0.59978	2.39422e-05
ENSBTAG00000001344	METTL21E	4.38476	0.60237	2.21946e-05
ENSBTAG00000053969	ENSBTAG00000053969	3.91132	0.60669	1.9547e-05
ENSBTAG00000048354	ENSBTAG00000048354	0.941336	0.607388	1.91486e-05
ENSBTAG00000007415	SLC7A8	5.80897	0.60772	1.89617e-05
ENSBTAG00000023429	PLS1	-0.819245	0.608011	1.87994e-05
ENSBTAG00000048728	ENSBTAG00000048728	2.03858	0.60977	1.78454e-05
ENSBTAG00000003403	PADI2	3.69455	0.61719	1.43048e-05
ENSBTAG00000048353	ENSBTAG00000048353	1.21882	0.617308	1.42539e-05
ENSBTAG00000014396	KLF10	6.71381	0.62081	1.28303e-05
ENSBTAG00000020035	RCAN1	7.2618	0.62268	1.21266e-05
ENSBTAG00000014218	DKK1	1.51464	0.63094	9.43408e-06
ENSBTAG00000051072	AQP4	2.60529	0.63289	8.88711e-06
ENSBTAG00000015711	BTG2	4.07913	0.63693	7.84861e-06
ENSBTAG00000008401	PFKFB3	5.51085	0.65084	5.08846e-06
ENSBTAG00000011808	MSTN	1.86915	0.66228	3.53999e-06
ENSBTAG00000046988	FAM43B	0.198329	0.6716	2.62265e-06
ENSBTAG00000038286	PPDPFL	6.28759	0.67724	2.18323e-06
ENSBTAG00000000507	NR4A1	7.42002	0.69341	1.28039e-06
ENSBTAG00000004838	IRX5	-0.706522	0.695217	1.20541e-06
ENSBTAG00000035064	C4H7orf57	0.622445	0.702596	9.40669e-07
ENSBTAG00000027074	SV2B	-0.362825	0.713466	6.49915e-07
ENSBTAG00000010349	IL1A	-1.80807	0.74454	2.19338e-07
ENSBTAG00000037794	MYH4	8.01339	0.75407	1.55835e-07
ENSBTAG00000017938	ENSBTAG00000017938	-0.619332	0.756063	1.4501e-07
ENSBTAG00000007204	KRT80	0.175672	0.773802	7.58023e-08
ENSBTAG00000004630	COMP	2.42261	0.78714	4.61132e-08
ENSBTAG00000015210	LOXHD1	-0.457273	0.792976	3.70057e-08
ENSBTAG00000027197	KIF6	0.115634	0.807813	2.1007e-08
ENSBTAG00000014381	CRHR2	-0.028083	0.824168	1.11249e-08
ENSBTAG00000051967	ENSBTAG00000051967	1.61588	0.82912	9.15579e-09
ENSBTAG00000008827	SPOCK2	4.82975	0.946	6.67853e-11
ENSBTAG00000008182	FOSB	4.9384	0.9586	3.78667e-11
ENSBTAG00000003074	SLC16A6	5.39754	1.28602	1.18458e-18

## Sheet: Supplementary File S6
Supplementary File S6: Differentially expressed genes between animals fed ALT or TRAD diets from rumen tissue
Ensembl ID	Gene Symbol	baseMean	log2FoldChange	padj
ENSBTAG00000008779	ALOX15B	1.44497	-1.17513	7.93235e-09
ENSBTAG00000008343	ENSBTAG00000008343	0.197938	-1.11897	3.68703e-08
ENSBTAG00000015350	PLIN1	3.16163	-0.93248	3.64946e-06
ENSBTAG00000005877	FAM83A	0.470842	-0.921927	4.6246e-06
ENSBTAG00000050043	5S_rRNA	0.101612	-0.890495	9.22656e-06
ENSBTAG00000011743	TLL2	0.081302	-0.877732	1.21373e-05
ENSBTAG00000031194	PHLDA2	-0.897591	-0.855599	1.93606e-05
ENSBTAG00000000198	ENSBTAG00000000198	0.156311	-0.760896	0.000126374
ENSBTAG00000002779	GABRP	-0.31278	-0.74996	0.000154968
ENSBTAG00000008948	P2RX7	-0.218894	-0.741346	0.000181637
ENSBTAG00000037743	ENSBTAG00000037743	-1.78896	-0.72088	0.000263171
ENSBTAG00000051836	ENSBTAG00000051836	0.947941	-0.703317	0.000359146
ENSBTAG00000053570	ENSBTAG00000053570	2.78939	-0.69915	0.000386257
ENSBTAG00000019379	TRARG1	2.17497	-0.69858	0.000390108
ENSBTAG00000011585	MST1	-0.311629	-0.692034	0.000436998
ENSBTAG00000055207	SCD	4.80707	-0.68495	0.000493599
ENSBTAG00000014517	KLB	-0.569518	-0.676085	0.000573969
ENSBTAG00000003871	CYP2B6	-2.31911	-0.66128	0.000735613
ENSBTAG00000002673	FIGNL2	-0.844751	-0.650778	0.000874657
ENSBTAG00000050205	ENSBTAG00000050205	-0.451093	-0.643646	0.000982473
ENSBTAG00000011666	THRSP	1.48259	-0.63898	0.00105945
ENSBTAG00000038323	GLYAT	-2.01989	-0.63069	0.00121004
ENSBTAG00000038321	LIPE	2.49087	-0.62781	0.00126676
ENSBTAG00000001288	MAOB	4.19275	-0.62729	0.00127725
ENSBTAG00000052213	ADIPOQ	2.29446	-0.62514	0.0013215
ENSBTAG00000016071	HHIP	1.1259	-0.623103	0.00136473
ENSBTAG00000005239	ENSBTAG00000005239	-0.601711	-0.622767	0.001372
ENSBTAG00000018831	DAO	-0.840026	-0.621588	0.00139772
ENSBTAG00000018185	ASB4	-1.31626	-0.61794	0.00148015
ENSBTAG00000006779	LDHD	1.16903	-0.616214	0.00152066
ENSBTAG00000037453	20ALPHA-HSD	1.19394	-0.614812	0.0015543
ENSBTAG00000032869	RNASE10	-0.395011	-0.611129	0.00164599
ENSBTAG00000006733	PPP1R3A	-0.583982	-0.611078	0.00164727
ENSBTAG00000016801	RXRG	-0.857286	-0.610387	0.00166505
ENSBTAG00000015912	DMKN	1.15216	-0.609073	0.00169929
ENSBTAG00000003946	NECAB3	1.22674	-0.608275	0.0017204
ENSBTAG00000011416	ARHGEF39	1.78816	-0.60242	0.00188267
ENSBTAG00000048648	ENSBTAG00000048648	-0.136821	-0.602381	0.00188381
ENSBTAG00000006064	BRME1	1.15815	-0.591079	0.00223715
ENSBTAG00000012284	CLCN2	4.12294	-0.58521	0.00244342
ENSBTAG00000011101	EML6	0.51961	-0.582477	0.00254517
ENSBTAG00000017335	HGFAC	0.346103	-0.581146	0.00259619
ENSBTAG00000012071	ASGR1	-1.48388	-0.57749	0.00274088
ENSBTAG00000049066	ENSBTAG00000049066	0.329715	-0.575613	0.002818
ENSBTAG00000019291	GRB14	-1.04376	-0.566973	0.00319875
ENSBTAG00000005410	RGS7	-0.46781	-0.566715	0.00321079
ENSBTAG00000015681	RGR	-1.94948	-0.56585	0.00325148
ENSBTAG00000001343	DEPDC1	0.449779	-0.562253	0.00342572
ENSBTAG00000002581	BOLA-DYA	0.175785	-0.561959	0.00344039
ENSBTAG00000017642	BMP3	-0.51018	-0.561943	0.00344111
ENSBTAG00000017020	S100G	-0.449259	-0.558792	0.00360129
ENSBTAG00000001936	PCK1	0.142588	-0.558136	0.00363551
ENSBTAG00000035572	ENSBTAG00000035572	-0.279197	-0.557935	0.00364596
ENSBTAG00000034626	FBXO16	-1.09031	-0.556517	0.003721
ENSBTAG00000017946	ENSBTAG00000017946	0.9568	-0.55598	0.00374986
ENSBTAG00000046583	TMEM61	-0.819587	-0.555906	0.00375377
ENSBTAG00000032774	ADIRF	5.2465	-0.55386	0.00386536
ENSBTAG00000016507	SERHL2	-0.443439	-0.552996	0.00391342
ENSBTAG00000026971	CDCA5	-0.445706	-0.552446	0.00394419
ENSBTAG00000007969	CIDEC	2.02963	-0.54979	0.00409627
ENSBTAG00000039340	SCN4B	0.666157	-0.549511	0.00411252
ENSBTAG00000037649	VIPR2	3.39162	-0.54335	0.00448691
ENSBTAG00000004920	ENSBTAG00000004920	0.101188	-0.541739	0.00458969
ENSBTAG00000014100	BAIAP3	0.124941	-0.539763	0.00471855
ENSBTAG00000021550	MAMDC4	-0.713915	-0.538825	0.00478084
ENSBTAG00000007223	FBXO2	0.910655	-0.53527	0.00502375
ENSBTAG00000012653	CAMK2B	-0.279656	-0.530335	0.0053792
ENSBTAG00000010284	ETNPPL	0.510217	-0.527407	0.00560042
ENSBTAG00000011713	ENSBTAG00000011713	0.674177	-0.526959	0.00563506
ENSBTAG00000011525	SLC5A8	-0.735936	-0.526881	0.00564101
ENSBTAG00000048972	ENSBTAG00000048972	1.51424	-0.52605	0.00570573
ENSBTAG00000005069	TM7SF2	2.68522	-0.52171	0.00605436
ENSBTAG00000026236	AZGP1	0.902181	-0.520559	0.0061498
ENSBTAG00000011461	ADORA1	-1.31842	-0.51935	0.00625168
ENSBTAG00000046597	GPRIN2	-0.342905	-0.518807	0.00629786
ENSBTAG00000054839	ENSBTAG00000054839	-0.139894	-0.517911	0.00637477
ENSBTAG00000016847	ARL4D	0.101458	-0.517071	0.00644761
ENSBTAG00000018524	AMHR2	-0.568599	-0.517042	0.00645015
ENSBTAG00000015470	SYPL2	0.758038	-0.516824	0.00646921
ENSBTAG00000019460	MOXD1	4.60284	-0.51476	0.00665193
ENSBTAG00000053445	ENSBTAG00000053445	-0.707122	-0.508809	0.00720434
ENSBTAG00000045892	ENSBTAG00000045892	0.571877	-0.506043	0.00747455
ENSBTAG00000030834	ENSBTAG00000030834	-0.112161	-0.501469	0.00794135
ENSBTAG00000013669	KIF22	2.98581	-0.49989	0.00810817
ENSBTAG00000039614	OR2R3	-0.499194	-0.499149	0.00818746
ENSBTAG00000038735	LHB	-1.1589	-0.497946	0.00831789
ENSBTAG00000006563	KLHL40	0.391927	-0.49639	0.00848932
ENSBTAG00000017281	OPLAH	4.06951	-0.49601	0.00853144
ENSBTAG00000002605	TRIM16	2.78891	-0.49528	0.00861319
ENSBTAG00000010349	IL1A	1.21356	-0.494285	0.00872586
ENSBTAG00000020105	AQP7	1.71458	-0.49386	0.00877448
ENSBTAG00000046547	CIDEA	4.80384	-0.49367	0.00879613
ENSBTAG00000032617	FBXO44	3.50683	-0.49151	0.00904673
ENSBTAG00000006882	IQGAP3	2.18565	-0.49142	0.00905723
ENSBTAG00000021259	C2CD2	2.50375	-0.49127	0.00907485
ENSBTAG00000015241	EPHX2	3.83534	-0.4912	0.00908317
ENSBTAG00000010138	SEMA3B	4.71629	-0.4911	0.00909494
ENSBTAG00000050214	ENSBTAG00000050214	1.13441	-0.490373	0.00918116
ENSBTAG00000001417	ACSM1	0.936876	-0.489948	0.00923174
ENSBTAG00000012164	CP	1.16956	-0.489428	0.00929405
ENSBTAG00000015373	AADACL3	-0.705321	-0.488318	0.0094284
ENSBTAG00000052909	C8G	2.35498	-0.48813	0.00945146
ENSBTAG00000010161	CCL21	4.1194	0.48378	0.00996987
ENSBTAG00000018340	ENSBTAG00000018340	-0.187126	0.484027	0.00993854
ENSBTAG00000017194	ASPG	0.111078	0.484564	0.00987009
ENSBTAG00000036224	MGC157082	-0.757884	0.484951	0.00982119
ENSBTAG00000011759	C1QL1	2.21058	0.48576	0.00971959
ENSBTAG00000002941	FES	2.89304	0.48601	0.00968844
ENSBTAG00000014016	IKZF1	0.827337	0.486985	0.00956751
ENSBTAG00000013103	COL1A1	10.9638	0.4875	0.0095041
ENSBTAG00000031809	DENND1C	1.62541	0.48777	0.00947101
ENSBTAG00000017866	CD36	5.88236	0.48867	0.00936152
ENSBTAG00000038384	KRT5	10.045	0.4901	0.00918982
ENSBTAG00000004742	RUNX1	1.56349	0.49107	0.00907509
ENSBTAG00000025257	CCL4	-0.552772	0.493894	0.00874789
ENSBTAG00000012684	CCL19	2.74045	0.49473	0.0086528
ENSBTAG00000039037	SERPINB4	6.73944	0.49539	0.00857864
ENSBTAG00000002266	NPL	0.543308	0.495996	0.00851082
ENSBTAG00000015609	PREX1	3.94712	0.49707	0.00839213
ENSBTAG00000014713	RARRES1	4.49892	0.49869	0.00821569
ENSBTAG00000021009	TRIM55	-0.466199	0.498756	0.00820852
ENSBTAG00000010247	FKTN	0.278636	0.49959	0.00811904
ENSBTAG00000006991	ADH6	5.53919	0.49961	0.00811682
ENSBTAG00000005049	BLK	-0.0264565	0.500597	0.00801197
ENSBTAG00000002623	SAMSN1	2.49689	0.50092	0.00797801
ENSBTAG00000008631	CORO1A	4.20482	0.5018	0.00788598
ENSBTAG00000004894	GIMAP5	1.20423	0.502809	0.00778141
ENSBTAG00000016242	DUOXA1	1.01931	0.503187	0.00774277
ENSBTAG00000007740	MDK	2.05936	0.50372	0.0076882
ENSBTAG00000009012	PTX3	1.33686	0.50405	0.00765462
ENSBTAG00000031998	CXCL16	4.53151	0.50469	0.00759013
ENSBTAG00000004570	PRRX1	0.760941	0.505118	0.00754712
ENSBTAG00000046862	MARCKSL1	3.51094	0.50537	0.00752196
ENSBTAG00000052055	PRSS35	1.7474	0.50547	0.00751179
ENSBTAG00000014494	RNASET2	5.25422	0.50627	0.00743253
ENSBTAG00000019378	KIAA1755	1.46229	0.5064	0.0074196
ENSBTAG00000018316	ZMYND15	0.105067	0.50655	0.00740484
ENSBTAG00000008792	RNASE6	4.49225	0.50681	0.00737928
ENSBTAG00000027204	ENSBTAG00000027204	2.29866	0.50811	0.00725265
ENSBTAG00000052522	ENSBTAG00000052522	-0.423806	0.508487	0.00721614
ENSBTAG00000051461	SERTM1	3.588	0.50899	0.00716784
ENSBTAG00000027246	UBD	3.17075	0.50963	0.00710679
ENSBTAG00000000144	ENSBTAG00000000144	2.1303	0.50991	0.00708037
ENSBTAG00000052631	ENSBTAG00000052631	-0.237637	0.509989	0.00707289
ENSBTAG00000017824	IRF8	2.64139	0.51133	0.00694704
ENSBTAG00000020394	TNFAIP8L2	2.09815	0.51175	0.00690804
ENSBTAG00000009476	VEGFD	0.087884	0.512214	0.00686521
ENSBTAG00000000735	BCL2A1	1.80412	0.51264	0.00682604
ENSBTAG00000013118	CD86	2.85928	0.51279	0.00681214
ENSBTAG00000016210	LYPD2	4.73791	0.51482	0.00662868
ENSBTAG00000040331	ENSBTAG00000040331	0.164889	0.515619	0.00655771
ENSBTAG00000017287	DRAM1	2.05757	0.51563	0.0065566
ENSBTAG00000005390	GMFG	2.99859	0.51581	0.0065408
ENSBTAG00000019079	PLCB2	1.91022	0.51588	0.00653456
ENSBTAG00000032289	ARHGAP15	0.980722	0.516577	0.00647339
ENSBTAG00000044082	MARCHF1	-0.590894	0.5171	0.0064277
ENSBTAG00000020350	DUSP2	1.41793	0.51714	0.00642427
ENSBTAG00000011043	RAC2	3.84773	0.51746	0.00639651
ENSBTAG00000038619	ENSBTAG00000038619	4.06404	0.51834	0.00632079
ENSBTAG00000000812	CD300A	0.373832	0.518447	0.00631154
ENSBTAG00000046555	WAS	1.94992	0.51951	0.00622124
ENSBTAG00000013489	CYP27A1	4.39779	0.52022	0.00616163
ENSBTAG00000053048	ENSBTAG00000053048	3.79209	0.52165	0.00604289
ENSBTAG00000018572	FLT3	0.183073	0.522703	0.00595669
ENSBTAG00000015505	FADS2	3.12251	0.52381	0.00586741
ENSBTAG00000027684	FOLR2	4.19986	0.52398	0.00585375
ENSBTAG00000000130	TNFSF13	2.15099	0.52484	0.00578524
ENSBTAG00000049416	RAB20	0.662141	0.525445	0.00573752
ENSBTAG00000011343	XAF1	1.057	0.525932	0.00569939
ENSBTAG00000048155	FCN1	2.55224	0.52594	0.00569874
ENSBTAG00000017718	CCL22	2.32553	0.52609	0.00568705
ENSBTAG00000019686	NCKAP1L	3.47761	0.5271	0.00560874
ENSBTAG00000007450	C2	3.27187	0.52999	0.00539001
ENSBTAG00000008021	ENSBTAG00000008021	-1.10058	0.530014	0.00538831
ENSBTAG00000049782	ENSBTAG00000049782	0.643033	0.531808	0.00525639
ENSBTAG00000001806	IQCD	0.635242	0.533338	0.00514617
ENSBTAG00000019385	SCN3A	0.167618	0.534192	0.00508551
ENSBTAG00000032591	CTHRC1	1.68525	0.53478	0.00504412
ENSBTAG00000015157	GRAP2	-0.238878	0.535033	0.00502651
ENSBTAG00000019524	ITGAD	0.0825105	0.536285	0.00493959
ENSBTAG00000038650	MS4A7	-0.591527	0.537294	0.00487064
ENSBTAG00000009421	CD1E	1.30421	0.53896	0.00475866
ENSBTAG00000007578	SHTN1	3.74125	0.54014	0.00468065
ENSBTAG00000039980	CLECL1	0.718471	0.541504	0.00459197
ENSBTAG00000055140	ENSBTAG00000055140	-0.144485	0.54238	0.00453585
ENSBTAG00000004542	FAM78A	2.65655	0.54355	0.00446176
ENSBTAG00000027676	IL18BP	1.21544	0.543677	0.0044538
ENSBTAG00000048959	ENSBTAG00000048959	0.686684	0.544321	0.00441354
ENSBTAG00000014269	SCARB1	3.58838	0.54437	0.00441043
ENSBTAG00000012403	ARG1	5.31424	0.54449	0.00440307
ENSBTAG00000018059	CD80	-0.832825	0.54523	0.00435732
ENSBTAG00000014612	DOCK2	3.02501	0.54619	0.00429859
ENSBTAG00000010458	ENSBTAG00000010458	2.01957	0.54624	0.00429556
ENSBTAG00000010828	GZMH	-0.320805	0.54643	0.00428409
ENSBTAG00000004560	CLEC4F	-1.53804	0.54685	0.00425871
ENSBTAG00000005432	CAPG	4.89819	0.54689	0.0042562
ENSBTAG00000002951	CD244	0.456981	0.547316	0.0042306
ENSBTAG00000044083	LIMK1	2.99945	0.54765	0.00421071
ENSBTAG00000009642	AKAP5	-1.77678	0.54798	0.00419103
ENSBTAG00000017943	GALNT6	2.396	0.54933	0.00411154
ENSBTAG00000008783	HTR7	-0.22505	0.549541	0.00409918
ENSBTAG00000017741	HACD4	3.14787	0.54987	0.00408008
ENSBTAG00000054059	MYCL	1.1516	0.55009	0.00406732
ENSBTAG00000053511	ENSBTAG00000053511	0.517672	0.550467	0.0040456
ENSBTAG00000009850	GIMAP7	1.23811	0.551031	0.00401317
ENSBTAG00000037951	KLHL6	-0.167463	0.552426	0.00393414
ENSBTAG00000004674	HAAO	-2.2955	0.55297	0.00390379
ENSBTAG00000015366	SFRP4	1.83946	0.55497	0.00379369
ENSBTAG00000014441	CD96	0.340613	0.554982	0.00379301
ENSBTAG00000045588	ENSBTAG00000045588	-0.287512	0.556717	0.00369974
ENSBTAG00000015297	BANK1	0.08365	0.557774	0.003644
ENSBTAG00000005215	IL10RA	2.94812	0.55887	0.00358697
ENSBTAG00000011921	TIGIT	-0.34819	0.558935	0.00358364
ENSBTAG00000011161	ENSBTAG00000011161	-0.382987	0.560259	0.00351584
ENSBTAG00000002041	SASH3	2.34189	0.5606	0.00349857
ENSBTAG00000004206	LRRC55	-1.20915	0.561484	0.00345407
ENSBTAG00000000284	NAALAD2	-1.13765	0.562031	0.00342685
ENSBTAG00000011003	IKZF3	0.275487	0.562085	0.00342417
ENSBTAG00000013279	FOXP3	-1.07318	0.562106	0.00342314
ENSBTAG00000020773	CTSW	0.494496	0.563618	0.00334898
ENSBTAG00000021485	C3H1orf54	2.1442	0.5639	0.00333526
ENSBTAG00000008431	MOGAT1	-1.97683	0.56486	0.00328916
ENSBTAG00000020116	JSP.1	5.41281	0.56614	0.00322844
ENSBTAG00000009852	NAV3	1.96039	0.56747	0.00316643
ENSBTAG00000030845	MPEG1	5.78586	0.56892	0.00310011
ENSBTAG00000025903	GLDC	-1.12753	0.569162	0.00308911
ENSBTAG00000017722	F5	0.909268	0.572184	0.0029553
ENSBTAG00000048555	ENSBTAG00000048555	0.533389	0.573411	0.00290248
ENSBTAG00000050581	ENSBTAG00000050581	8.9993	0.57342	0.00290203
ENSBTAG00000017664	HGF	0.039466	0.576918	0.0027561
ENSBTAG00000012779	CYRIA	1.93732	0.57731	0.00274012
ENSBTAG00000037625	ENSBTAG00000037625	-0.996171	0.577579	0.00272927
ENSBTAG00000001829	SLC17A9	0.885382	0.578497	0.00269236
ENSBTAG00000006870	RASGEF1A	-0.300665	0.578971	0.0026735
ENSBTAG00000021035	CTSK	6.51797	0.57921	0.00266403
ENSBTAG00000008329	CYTIP	2.00044	0.5798	0.00264078
ENSBTAG00000004767	SYK	2.73308	0.58041	0.00261698
ENSBTAG00000011511	ENSBTAG00000011511	3.36803	0.5806	0.00260963
ENSBTAG00000000715	ENSBTAG00000000715	0.736562	0.580857	0.00259965
ENSBTAG00000005163	S100A1	2.8155	0.58092	0.00259723
ENSBTAG00000020214	LRRC8B	1.33573	0.58175	0.00256528
ENSBTAG00000020872	C5AR1	2.63708	0.58205	0.00255386
ENSBTAG00000016704	SLC37A2	2.29089	0.58351	0.00249887
ENSBTAG00000024470	SH2D2A	-0.468394	0.584343	0.00246793
ENSBTAG00000007828	SLA	2.77247	0.5846	0.00245851
ENSBTAG00000004339	ENSBTAG00000004339	2.08411	0.58938	0.00228827
ENSBTAG00000000432	ENSBTAG00000000432	2.68483	0.58981	0.00227356
ENSBTAG00000010123	APOE	4.88589	0.59067	0.00224425
ENSBTAG00000013831	DSG1	1.16133	0.592034	0.0021985
ENSBTAG00000048353	ENSBTAG00000048353	0.863392	0.592117	0.00219574
ENSBTAG00000025398	ENSBTAG00000025398	1.97775	0.59228	0.00219036
ENSBTAG00000006466	CD53	3.33089	0.59372	0.00214312
ENSBTAG00000016920	EOMES	-0.638094	0.594722	0.0021108
ENSBTAG00000022813	TMEM150B	-0.898176	0.594769	0.00210927
ENSBTAG00000019617	PTPN22	-0.341767	0.596062	0.00206825
ENSBTAG00000009797	RIMBP2	-1.13263	0.596225	0.00206316
ENSBTAG00000047238	ITGAM	2.74763	0.59626	0.00206205
ENSBTAG00000020141	FREM1	-1.44611	0.59656	0.00205268
ENSBTAG00000030198	TMEM232	0.0785045	0.597019	0.00203838
ENSBTAG00000053164	ENSBTAG00000053164	1.94676	0.59784	0.00201305
ENSBTAG00000021672	RGS1	4.96619	0.59822	0.00200141
ENSBTAG00000021830	ENPP1	3.04543	0.59918	0.00197235
ENSBTAG00000002947	LY9	2.96033	0.59931	0.00196841
ENSBTAG00000038033	KRT6B	8.19563	0.6004	0.00193591
ENSBTAG00000020433	NLRP1	1.79047	0.60078	0.00192468
ENSBTAG00000054649	ENSBTAG00000054649	2.44768	0.60136	0.00190766
ENSBTAG00000013452	AQP9	-2.44311	0.60539	0.0017932
ENSBTAG00000046124	KRT36	6.60744	0.60628	0.00176872
ENSBTAG00000052147	ENSBTAG00000052147	-0.345489	0.607019	0.0017487
ENSBTAG00000007374	LHFPL2	4.75856	0.60781	0.00172749
ENSBTAG00000019354	PAX8	-0.760549	0.607881	0.00172555
ENSBTAG00000019669	CD163	5.81749	0.60834	0.00171339
ENSBTAG00000026275	CCL24	1.73661	0.60882	0.00170071
ENSBTAG00000005716	CRABP2	3.51154	0.6091	0.00169334
ENSBTAG00000046744	PALM3	-1.28519	0.609298	0.00168817
ENSBTAG00000037811	CCL2	3.57261	0.60996	0.00167091
ENSBTAG00000003727	SH3KBP1	3.0145	0.61008	0.00166785
ENSBTAG00000046699	STAT4	0.774498	0.610305	0.001662
ENSBTAG00000031851	SELPLG	2.98991	0.61031	0.00166189
ENSBTAG00000039366	ENSBTAG00000039366	0.493221	0.611129	0.0016409
ENSBTAG00000007927	SLAMF1	0.218468	0.611251	0.00163778
ENSBTAG00000053649	CCL5	3.07549	0.61172	0.00162592
ENSBTAG00000048565	BASP1	3.69657	0.6125	0.00160634
ENSBTAG00000017733	CA2	1.25885	0.612911	0.00159608
ENSBTAG00000004557	DHRS9	2.00765	0.61339	0.00158425
ENSBTAG00000014803	CPZ	4.26656	0.61449	0.00155728
ENSBTAG00000018563	SFRP2	4.01458	0.6154	0.00153535
ENSBTAG00000037559	CYP2C18	4.81859	0.6184	0.00146494
ENSBTAG00000046257	GIMAP4	2.37397	0.61999	0.00142882
ENSBTAG00000009614	NRROS	1.44535	0.6201	0.00142635
ENSBTAG00000021144	PSTPIP1	2.43581	0.62018	0.00142458
ENSBTAG00000016770	GAPT	-0.282948	0.621964	0.0013851
ENSBTAG00000021565	PRSS2	-0.361597	0.624312	0.00133473
ENSBTAG00000049589	SAA3	5.71654	0.62534	0.00131322
ENSBTAG00000014484	TMEM26	-0.403918	0.625491	0.00131007
ENSBTAG00000006572	CARD9	1.3661	0.62694	0.00128033
ENSBTAG00000016998	ARL11	-1.50843	0.62702	0.00127868
ENSBTAG00000004270	FCER2	2.37324	0.62911	0.00123693
ENSBTAG00000023144	PTPRC	4.4077	0.63095	0.0012012
ENSBTAG00000001492	FYB1	2.22781	0.63123	0.00119584
ENSBTAG00000017135	CTSS	6.33193	0.63192	0.00118277
ENSBTAG00000016357	VNN2	3.76009	0.63231	0.00117541
ENSBTAG00000019478	NAAA	1.91522	0.6343	0.00113858
ENSBTAG00000009381	LCP2	2.72469	0.63505	0.00112496
ENSBTAG00000011458	CPXM1	4.24808	0.63607	0.00110668
ENSBTAG00000052386	ENSBTAG00000052386	0.474415	0.637203	0.00108671
ENSBTAG00000001009	HCLS1	3.22187	0.63813	0.00107065
ENSBTAG00000002669	RASSF4	2.13678	0.63855	0.0010634
ENSBTAG00000009354	EVI2A	1.92988	0.64361	0.000979892
ENSBTAG00000023976	ARHGAP25	3.29209	0.64371	0.000978307
ENSBTAG00000014237	CYTH4	2.70713	0.64611	0.000940867
ENSBTAG00000022715	ENSBTAG00000022715	-0.892498	0.646424	0.00093607
ENSBTAG00000039046	CD24	4.38481	0.64679	0.000930508
ENSBTAG00000017780	DPYSL4	-0.496048	0.646964	0.000927864
ENSBTAG00000045862	FERMT3	3.64654	0.65087	0.000870527
ENSBTAG00000049569	ENSBTAG00000049569	6.59418	0.651	0.000868661
ENSBTAG00000052514	ENSBTAG00000052514	-0.50712	0.651033	0.000868188
ENSBTAG00000012460	ELF5	3.64983	0.65252	0.00084728
ENSBTAG00000003255	CD4	2.78471	0.65382	0.000829385
ENSBTAG00000003014	TRPV2	2.81865	0.65544	0.000807539
ENSBTAG00000006939	FGD3	1.69977	0.65774	0.000777469
ENSBTAG00000037539	ENSBTAG00000037539	3.8101	0.65896	0.000761932
ENSBTAG00000054438	GPSM3	1.83746	0.66304	0.000712054
ENSBTAG00000009289	MS4A8	-0.536166	0.666114	0.000676463
ENSBTAG00000039160	VAV1	2.84851	0.66712	0.000665177
ENSBTAG00000031444	LY86	0.908092	0.668816	0.000646543
ENSBTAG00000014432	HNMT	2.4989	0.66897	0.000644877
ENSBTAG00000039157	GPR182	-1.71215	0.67147	0.000618367
ENSBTAG00000038981	ENSBTAG00000038981	-1.36591	0.67301	0.000602529
ENSBTAG00000008223	NLRC4	0.560239	0.675116	0.000581485
ENSBTAG00000013492	PRKAG3	-0.828015	0.678731	0.000546934
ENSBTAG00000005828	MERTK	2.06011	0.68271	0.000511108
ENSBTAG00000010992	CTSH	6.07485	0.68302	0.000508412
ENSBTAG00000049346	ENSBTAG00000049346	-0.172589	0.683187	0.00050697
ENSBTAG00000031441	FXYD5	4.28188	0.68431	0.000497335
ENSBTAG00000007338	TYROBP	3.3946	0.6845	0.000495711
ENSBTAG00000053806	ENSBTAG00000053806	1.6883	0.68536	0.000488478
ENSBTAG00000037537	ENSBTAG00000037537	-1.77969	0.6854	0.000488131
ENSBTAG00000007932	HCK	2.23598	0.68566	0.000485962
ENSBTAG00000017273	LRRC25	1.77791	0.68592	0.000483803
ENSBTAG00000022150	MXRA5	4.67933	0.68978	0.000452771
ENSBTAG00000038124	FCGR2A	1.65014	0.69071	0.000445562
ENSBTAG00000038337	MZB1	-0.633931	0.691606	0.000438727
ENSBTAG00000010521	PVRIG	0.359314	0.6919	0.000436512
ENSBTAG00000012216	MLKL	1.33381	0.694271	0.000418982
ENSBTAG00000011515	SELL	1.40527	0.69702	0.000399458
ENSBTAG00000038411	ENSBTAG00000038411	-0.376976	0.697034	0.000399357
ENSBTAG00000012526	APBB1IP	3.09989	0.6971	0.00039891
ENSBTAG00000003961	SNX20	-0.026008	0.697996	0.000392742
ENSBTAG00000046396	TMEM200C	-0.642786	0.698348	0.000390333
ENSBTAG00000007103	ITGAL	3.32627	0.69911	0.000385195
ENSBTAG00000046324	ENSBTAG00000046324	3.3464	0.69947	0.000382788
ENSBTAG00000009658	PLEK	2.46558	0.70353	0.000356566
ENSBTAG00000026067	SH2D1A	-0.0697765	0.704905	0.000348076
ENSBTAG00000027051	PTAFR	2.47996	0.70513	0.000346694
ENSBTAG00000039520	SIRPB1	0.201476	0.70556	0.000344084
ENSBTAG00000019428	CCR1	2.91691	0.70628	0.000339762
ENSBTAG00000001822	SNX10	1.85665	0.70851	0.000326677
ENSBTAG00000009537	CLEC9A	-1.31671	0.708751	0.000325303
ENSBTAG00000002858	ACBD7	0.117912	0.709982	0.000318302
ENSBTAG00000045948	CSF2RA	0.835649	0.710643	0.000314617
ENSBTAG00000019708	ACSL6	1.1622	0.714122	0.000295807
ENSBTAG00000003245	BCAR3	1.28037	0.714432	0.000294185
ENSBTAG00000018869	IGSF6	-0.0738735	0.720511	0.000263975
ENSBTAG00000002702	TSPAN32	-0.227283	0.723533	0.000250053
ENSBTAG00000019975	IL7R	2.30253	0.72377	0.000248991
ENSBTAG00000050719	PLA2G2D1	0.818097	0.727906	0.000231124
ENSBTAG00000019953	CYBB	3.96145	0.72847	0.000228784
ENSBTAG00000002069	BOLA	7.32245	0.73026	0.000221497
ENSBTAG00000003489	IPCEF1	-0.0553055	0.746359	0.000165028
ENSBTAG00000015520	SLC11A1	0.870605	0.748231	0.000159421
ENSBTAG00000031020	TLR8	0.950164	0.748612	0.000158297
ENSBTAG00000013496	CPM	3.07448	0.75016	0.000153826
ENSBTAG00000025782	TNFSF8	1.01627	0.751219	0.00015083
ENSBTAG00000007531	NCF4	0.113689	0.751287	0.000150644
ENSBTAG00000000962	STAP1	-0.362131	0.754908	0.000140829
ENSBTAG00000007661	MYO1F	3.55871	0.75551	0.000139255
ENSBTAG00000017863	SRGN	5.16155	0.76081	0.000126108
ENSBTAG00000014368	SLAMF6	0.62779	0.762281	0.000122668
ENSBTAG00000003016	PTPN7	1.24645	0.768451	0.000109189
ENSBTAG00000008897	BIN2	2.78228	0.76907	0.000107914
ENSBTAG00000015649	TMEM156	1.30906	0.774043	9.81816e-05
ENSBTAG00000011784	FGR	2.95336	0.77407	9.8131e-05
ENSBTAG00000011446	SEMA7A	1.95673	0.77421	9.78708e-05
ENSBTAG00000019250	BTK	2.00996	0.77444	9.7441e-05
ENSBTAG00000019315	PLA2G7	2.46636	0.77713	9.25607e-05
ENSBTAG00000002964	TXLNB	-1.57424	0.77833	9.04595e-05
ENSBTAG00000004272	ISG12(B)	5.15883	0.77846	9.02328e-05
ENSBTAG00000013125	PLAUR	2.75595	0.78138	8.53174e-05
ENSBTAG00000007626	IL2RG	3.08259	0.78614	7.78367e-05
ENSBTAG00000034501	CFI	0.0739555	0.789801	7.25088e-05
ENSBTAG00000006360	CD180	-1.73556	0.79443	6.62647e-05
ENSBTAG00000012223	TNFSF14	0.245344	0.797518	6.23823e-05
ENSBTAG00000003341	DOK2	2.11915	0.80266	5.63927e-05
ENSBTAG00000010366	HCRTR1	-0.428959	0.802725	5.63211e-05
ENSBTAG00000002885	MSR1	3.47979	0.80344	5.55332e-05
ENSBTAG00000026326	SPN	3.89658	0.80407	5.48478e-05
ENSBTAG00000011720	HSD17B6	-0.852944	0.808252	5.04952e-05
ENSBTAG00000037832	ASPHD2	-0.0834685	0.808577	5.01717e-05
ENSBTAG00000011088	SLC6A6	2.64987	0.80865	5.00994e-05
ENSBTAG00000017280	C3	5.48939	0.81051	4.82834e-05
ENSBTAG00000008004	NCF2	1.4152	0.82034	3.96775e-05
ENSBTAG00000005018	NFAM1	1.08839	0.822219	3.82065e-05
ENSBTAG00000012918	CRISP3	4.84273	0.8226	3.79151e-05
ENSBTAG00000005146	ENSBTAG00000005146	2.20089	0.82542	3.58189e-05
ENSBTAG00000050869	ENSBTAG00000050869	1.39051	0.827132	3.46014e-05
ENSBTAG00000019033	CD84	1.10035	0.82739	3.44214e-05
ENSBTAG00000004547	OLR1	-0.582049	0.829135	3.32252e-05
ENSBTAG00000024503	FCER1G	4.03261	0.82935	3.30812e-05
ENSBTAG00000004680	SLC13A5	-1.91908	0.8302	3.25155e-05
ENSBTAG00000009051	MMP19	3.49239	0.8345	2.97923e-05
ENSBTAG00000016315	COTL1	5.66975	0.84028	2.64704e-05
ENSBTAG00000014546	CLEC7A	-0.171359	0.841327	2.5907e-05
ENSBTAG00000012444	ADAM12	0.544346	0.844164	2.44378e-05
ENSBTAG00000007079	LCP1	5.83725	0.84651	2.32836e-05
ENSBTAG00000011590	GLIPR1	2.08151	0.84824	2.24656e-05
ENSBTAG00000020892	IL2RA	1.23953	0.850908	2.12574e-05
ENSBTAG00000012855	LPL	5.38523	0.85327	2.02385e-05
ENSBTAG00000051845	ENSBTAG00000051845	0.443685	0.854936	1.95487e-05
ENSBTAG00000019567	IL21R	0.626992	0.863215	1.64381e-05
ENSBTAG00000022161	TLR7	1.80216	0.86672	1.52681e-05
ENSBTAG00000054461	ENSBTAG00000054461	2.8434	0.86869	1.46455e-05
ENSBTAG00000021709	SPI1	3.81031	0.87601	1.25377e-05
ENSBTAG00000049122	COL6A5	2.8077	0.87653	1.23996e-05
ENSBTAG00000011238	CD48	2.81799	0.87747	1.21535e-05
ENSBTAG00000020453	CLEC5A	0.794666	0.881288	1.12009e-05
ENSBTAG00000009353	EVI2B	2.61494	0.89302	8.69812e-06
ENSBTAG00000023028	WDFY4	2.97445	0.89397	8.52066e-06
ENSBTAG00000014725	CD27	0.402174	0.896604	8.04651e-06
ENSBTAG00000038490	CLEC4A	1.296	0.898156	7.77887e-06
ENSBTAG00000004580	MS4A1	-1.75608	0.89994	7.48192e-06
ENSBTAG00000008603	TASL	-0.193207	0.903462	6.92708e-06
ENSBTAG00000008545	ATF3	2.53925	0.90767	6.31555e-06
ENSBTAG00000014228	TFEC	0.71079	0.91126	5.83483e-06
ENSBTAG00000047448	C25H16orf54	1.65901	0.91129	5.83107e-06
ENSBTAG00000046409	EGR2	-0.82217	0.9178	5.04747e-06
ENSBTAG00000003305	NCF1	1.39089	0.920794	4.72193e-06
ENSBTAG00000019796	FCMR	-1.79411	0.92875	3.95141e-06
ENSBTAG00000022007	SAMHD1	3.12895	0.92958	3.87838e-06
ENSBTAG00000031355	ENSBTAG00000031355	1.26514	0.941506	2.96107e-06
ENSBTAG00000007569	TNFRSF11A	0.0270275	0.947053	2.60896e-06
ENSBTAG00000053365	CD300E	1.95122	0.95162	2.34946e-06
ENSBTAG00000039028	PI3	3.62248	0.95562	2.14268e-06
ENSBTAG00000023635	CLEC6A	-0.195842	0.965106	1.71968e-06
ENSBTAG00000008074	C1QTNF6	3.42685	0.97197	1.46483e-06
ENSBTAG00000014599	LRRC66	0.40715	0.972219	1.45636e-06
ENSBTAG00000000133	CD68	4.74448	0.973	1.4299e-06
ENSBTAG00000053980	ENSBTAG00000053980	-0.062206	0.974532	1.37937e-06
ENSBTAG00000046977	PLA2G2D4	-0.0636315	0.986503	1.0395e-06
ENSBTAG00000005477	LAPTM5	6.45308	0.98793	1.00483e-06
ENSBTAG00000003636	LIPA	5.2478	0.99317	8.86735e-07
ENSBTAG00000025250	CCL3	-0.798048	1.00992	5.92199e-07
ENSBTAG00000001235	CD200R1L	1.19937	1.01371	5.40033e-07
ENSBTAG00000055017	SCIMP	1.47741	1.01501	5.23189e-07
ENSBTAG00000051981	ENSBTAG00000051981	-0.0695105	1.02046	4.57897e-07
ENSBTAG00000014381	CRHR2	-1.03521	1.02247	4.35849e-07
ENSBTAG00000016982	MCOLN3	1.1909	1.02599	3.99687e-07
ENSBTAG00000001882	CD79A	-0.977243	1.03457	3.23237e-07
ENSBTAG00000010991	TTR	-0.607577	1.04849	2.28248e-07
ENSBTAG00000001219	ENSBTAG00000001219	3.73379	1.05031	2.18032e-07
ENSBTAG00000002786	ENSBTAG00000002786	-0.232895	1.05494	1.93982e-07
ENSBTAG00000017060	ITGB2	4.09361	1.06219	1.61378e-07
ENSBTAG00000007275	TREM2	0.655847	1.07171	1.26518e-07
ENSBTAG00000013108	HK2	0.148529	1.07282	1.22962e-07
ENSBTAG00000002596	VSTM1	-0.79821	1.09724	6.52153e-08
ENSBTAG00000040409	ENSBTAG00000040409	1.1832	1.10117	5.88153e-08
ENSBTAG00000018473	MARCO	-1.62954	1.10274	5.64323e-08
ENSBTAG00000002240	GPR18	-1.15914	1.10279	5.6355e-08
ENSBTAG00000012185	CLEC4E	-0.361351	1.11606	3.96399e-08
ENSBTAG00000001066	PILRA	3.04987	1.12404	3.20178e-08
ENSBTAG00000052689	ENSBTAG00000052689	0.48483	1.20646	3.24549e-09
ENSBTAG00000018531	JCHAIN	4.10527	1.22554	1.86921e-09
ENSBTAG00000001197	SLAMF7	2.58093	1.23037	1.62347e-09
ENSBTAG00000009786	SCIN	1.84036	1.25011	9.0752e-10
ENSBTAG00000052465	ENSBTAG00000052465	0.587881	1.26802	5.31339e-10
ENSBTAG00000048049	ENSBTAG00000048049	-0.261278	1.276	4.17624e-10
ENSBTAG00000003408	ENSBTAG00000003408	1.20939	1.28983	2.74181e-10
ENSBTAG00000014898	HK3	0.851745	1.30187	1.89403e-10
ENSBTAG00000048048	ENSBTAG00000048048	0.351074	1.34727	4.55916e-11
ENSBTAG00000005260	SPP1	3.09515	1.35624	3.42192e-11
ENSBTAG00000026779	LYZ	4.58542	1.37249	2.0255e-11
ENSBTAG00000053508	ENSBTAG00000053508	0.502157	1.44381	1.88895e-12
ENSBTAG00000050373	ENSBTAG00000050373	0.667559	1.49426	3.28929e-13
ENSBTAG00000047700	ENSBTAG00000047700	3.1006	1.52912	9.50357e-14
ENSBTAG00000048268	ENSBTAG00000048268	1.41533	1.55288	4.0134e-14
ENSBTAG00000048030	ENSBTAG00000048030	1.06462	1.55317	3.97092e-14
ENSBTAG00000051010	ENSBTAG00000051010	0.126567	1.58466	1.24164e-14
ENSBTAG00000020676	MMP9	0.816712	1.63198	2.07422e-15
ENSBTAG00000050136	ENSBTAG00000050136	-0.272768	1.6819	2.97175e-16
ENSBTAG00000050062	ENSBTAG00000050062	3.00965	1.74175	2.68374e-17
ENSBTAG00000047121	ENSBTAG00000047121	1.16643	1.75337	1.66667e-17
ENSBTAG00000050723	ENSBTAG00000050723	1.79548	1.78362	4.75398e-18
ENSBTAG00000050088	ENSBTAG00000050088	2.20671	1.81211	1.431e-18
ENSBTAG00000055240	ENSBTAG00000055240	5.48924	1.85088	2.71125e-19
ENSBTAG00000050515	ENSBTAG00000050515	1.63291	1.9151	1.59799e-20
ENSBTAG00000050586	ENSBTAG00000050586	-0.0890255	1.94681	3.81333e-21
ENSBTAG00000017305	ENSBTAG00000017305	4.61984	1.9767	9.67436e-22
ENSBTAG00000053542	MMP12	1.10828	2.05221	2.76158e-23
ENSBTAG00000048135	ENSBTAG00000048135	5.01798	2.06236	1.69527e-23

## Sheet: Supplementary File S7
Supplementary File S7. Transcription factors and cofactors identified as putative regulators of differentially expressed genes for liver by Regulatory Impact Factor measures (RIF1 and RIF2)
Ensembl ID	Gene Symbol	Type	RIF1	RIF2
ENSBTAG00000000256	TLE1	COF	-2.01523	-3.31905
ENSBTAG00000000332	ERF	TF	0.14464	-2.98004
ENSBTAG00000000396	PIM1	COF	-1.91588	2.08444
ENSBTAG00000000868	ZFP1	TF	-2.02522	1.03061
ENSBTAG00000001002	TCF7	TF	-0.73163	-2.46161
ENSBTAG00000001005	ZNF280B	TF	-3.09226	-1.01547
ENSBTAG00000001069	TP53	TF	-1.15589	-2.5858
ENSBTAG00000001153	TLE2	COF	-1.50696	-2.54105
ENSBTAG00000001225	RBM14	COF	-2.61826	-4.426
ENSBTAG00000001776	SIRT2	COF	0.05827	2.29487
ENSBTAG00000001947	ZNF514	TF	0.27975	-2.10738
ENSBTAG00000002044	SIRT3	COF	0.4124	2.38373
ENSBTAG00000002072	ERCC2	COF	-5.01938	-3.46837
ENSBTAG00000002277	MLLT1	COF	-2.04591	1.19979
ENSBTAG00000002350	PIK3R2	COF	-4.69427	2.09725
ENSBTAG00000002389	MED19	COF	-2.97399	-0.16508
ENSBTAG00000002575	SSU72	COF	-2.44101	-2.14197
ENSBTAG00000002690	BLZF1	TF	0.00264	1.98682
ENSBTAG00000003120	ZNF385B	TF	0.41938	2.2254
ENSBTAG00000003207	SP5	TF	-2.07968	1.78165
ENSBTAG00000003419	EAPP	COF	-3.11301	1.76028
ENSBTAG00000003545	TAF1D	COF	-2.90135	0.93895
ENSBTAG00000003748	CNOT2	COF	-1.62898	-2.22296
ENSBTAG00000003906	SUPT7L	COF	-0.51932	2.10568
ENSBTAG00000004269	SGK1	COF	-0.50588	3.32897
ENSBTAG00000004710	HNF1B	TF	-3.30174	1.22267
ENSBTAG00000004735	CCNE1	COF	-1.56587	-3.02071
ENSBTAG00000004745	NAA15	COF	-2.94645	2.92797
ENSBTAG00000004804	RRN3	COF	-2.69039	1.59193
ENSBTAG00000004879	FOXO4	TF	-0.23399	3.23588
ENSBTAG00000004943	CCNA2	COF	-2.7094	1.78105
ENSBTAG00000005469	CCAR2	COF	-0.55915	-2.81724
ENSBTAG00000005676	EHMT2	COF	-7.27045	2.66187
ENSBTAG00000005748	SOX17	TF	-1.20397	-2.26746
ENSBTAG00000005905	TOPORS	COF	-3.14957	-1.06298
ENSBTAG00000006068	CC2D1A	TF	-4.14696	-2.66223
ENSBTAG00000006084	PINK1	COF	-5.67604	2.64056
ENSBTAG00000006366	NFATC4	TF	-2.26128	0.58422
ENSBTAG00000006411	THAP11	TF	-0.65168	2.59999
ENSBTAG00000006743	RBBP8	COF	-2.9892	-1.25721
ENSBTAG00000006862	MEIS3	TF	-1.58541	2.04381
ENSBTAG00000006990	MYRF	TF	-5.07535	-0.64752
ENSBTAG00000007167	ZMYM5	COF	0.04879	-2
ENSBTAG00000007190	THAP6	TF	-2.00146	0.92789
ENSBTAG00000007214	ELL2	COF	-5.90166	1.50887
ENSBTAG00000007559	URI1	COF	-5.45411	-3.77831
ENSBTAG00000007629	THAP1	TF	-2.07198	0.2328
ENSBTAG00000007783	MYBL2	TF	-2.05557	-0.05194
ENSBTAG00000007884	SREBF1	TF	-0.01624	2.41684
ENSBTAG00000007983	ZNF775	TF	-3.26229	-1.78982
ENSBTAG00000008084	ZNF382	TF	-2.31585	-1.73581
ENSBTAG00000008113	OSR1	TF	-0.26512	2.09355
ENSBTAG00000008409	MYC	TF	-3.97775	-0.61225
ENSBTAG00000008545	ATF3	TF	-2.75337	1.38709
ENSBTAG00000008573	ZFP36	TF	-0.42417	-2.17459
ENSBTAG00000008607	ARID3A	TF	0.73489	2.05019
ENSBTAG00000008688	HEYL	TF	-2.83565	3.23035
ENSBTAG00000008881	PURA	TF	0.31042	2.14976
ENSBTAG00000009278	MSL3	COF	-1.67626	-3.48029
ENSBTAG00000009493	BCL3	COF	-1.07609	2.41821
ENSBTAG00000009496	STAT5A	TF	-2.70358	-0.38086
ENSBTAG00000009516	RNF20	COF	-0.54559	2.49098
ENSBTAG00000009521	ZNF565	TF	-2.62028	-0.03376
ENSBTAG00000010002	IRF2	TF	-0.66285	2.05288
ENSBTAG00000010111	TCF7L1	TF	-2.15949	4.75967
ENSBTAG00000010113	ZBTB24	TF	-3.17452	0.5504
ENSBTAG00000010215	CREB3L3	TF	-0.39521	-3.62774
ENSBTAG00000010659	CUX1	TF	-0.23037	-2.60637
ENSBTAG00000010875	MSX1	TF	-0.69206	2.77294
ENSBTAG00000011037	RBPMS2	COF	-3.47819	2.25949
ENSBTAG00000011214	THAP3	TF	-0.87845	2.10455
ENSBTAG00000011224	CITED2	COF	-2.65567	2.81083
ENSBTAG00000011715	RECQL5	COF	-0.82923	2.92059
ENSBTAG00000011757	PSEN1	COF	0.41762	-2.18085
ENSBTAG00000011957	CREBL2	TF	-4.21652	1.39314
ENSBTAG00000012036	HR	COF	-2.52549	0.21577
ENSBTAG00000012068	BRIP1	COF	-3.60222	1.8159
ENSBTAG00000012086	CNOT8	COF	-0.14903	-2.02662
ENSBTAG00000012111	PRDM5	TF	-2.19438	0.57953
ENSBTAG00000012124	GPBP1	TF	-2.09325	-1.55665
ENSBTAG00000012385	NFX1	TF	-0.72064	-3.0147
ENSBTAG00000012416	ZNF511	TF	-2.65188	1.32613
ENSBTAG00000012460	ELF5	TF	-0.38852	2.58267
ENSBTAG00000012629	ZNF362	TF	0.2788	2.48617
ENSBTAG00000012671	TNIP1	COF	-0.47727	2.37293
ENSBTAG00000013150	THOC5	COF	-0.4594	-3.17543
ENSBTAG00000013213	OSR2	TF	-3.0379	-0.17113
ENSBTAG00000013314	PBX3	TF	-2.99953	-0.02642
ENSBTAG00000013419	HTATIP2	COF	-0.42824	2.19773
ENSBTAG00000013596	NR1H4	TF	-4.51998	2.74005
ENSBTAG00000014265	SREBF2	TF	-3.43132	-2.99649
ENSBTAG00000014677	TADA2A	TF	-2.89265	1.23195
ENSBTAG00000014904	SIRT5	COF	-2.27118	2.24814
ENSBTAG00000015113	CITED4	COF	-1.97831	1.99999
ENSBTAG00000015272	TSC22D4	TF	-1.22424	2.31949
ENSBTAG00000015460	TP63	TF	-2.00886	2.19325
ENSBTAG00000015644	EID2	COF	-4.25194	2.43591
ENSBTAG00000015711	BTG2	COF	-2.94166	1.75521
ENSBTAG00000015751	MEOX1	TF	-3.64486	1.24632
ENSBTAG00000015767	RNF10	COF	-0.65451	-3.23151
ENSBTAG00000015779	PML	COF	-5.36735	-0.97209
ENSBTAG00000016074	ZNF143	TF	-3.00203	-2.52186
ENSBTAG00000016174	NCL	COF	-0.89494	2.65786
ENSBTAG00000016191	ZNF32	TF	-0.19565	2.61958
ENSBTAG00000016227	ASCL1	TF	-2.74041	3.22612
ENSBTAG00000016684	ZNF202	TF	-2.47914	-0.91475
ENSBTAG00000016738	DTX1	COF	-5.14187	2.05156
ENSBTAG00000016760	LRRFIP2	TF	-0.25499	-2.32318
ENSBTAG00000016846	YWHAB	COF	-0.42844	-2.71925
ENSBTAG00000016848	GTF2E1	COF	-2.99781	1.48454
ENSBTAG00000016920	EOMES	TF	-2.32021	0.89524
ENSBTAG00000017072	ZNF384	TF	-1.24177	-2.42825
ENSBTAG00000017263	MXI1	TF	-0.77809	2.27279
ENSBTAG00000017360	HDAC3	COF	-1.14137	2.84754
ENSBTAG00000017405	RORC	TF	-0.46869	-3.44199
ENSBTAG00000017594	ZHX3	TF	-1.50273	2.74677
ENSBTAG00000017755	EWSR1	COF	-2.06396	-2.30127
ENSBTAG00000017851	RXRA	TF	-5.04881	-0.07526
ENSBTAG00000017994	MAX	TF	0.4757	2.0663
ENSBTAG00000018036	CNOT7	COF	0.08956	-2.90041
ENSBTAG00000018131	ATF1	TF	-3.99492	0.52442
ENSBTAG00000018427	NCK1	COF	-2.44485	0.58394
ENSBTAG00000019020	TAX1BP1	TF	-2.20939	2.29683
ENSBTAG00000019076	PAK6	COF	-3.63711	-1.37618
ENSBTAG00000019250	BTK	COF	-3.29888	-2.14468
ENSBTAG00000019303	MAFK	TF	-1.2962	2.07182
ENSBTAG00000019828	TAB1	COF	-3.50495	-0.91245
ENSBTAG00000020164	BAZ1A	COF	-1.54608	2.82931
ENSBTAG00000020327	ZNF410	TF	-2.48755	-0.28927
ENSBTAG00000020459	TIMELESS	COF	0.00725	2.29771
ENSBTAG00000020482	ASCC3	COF	-0.67599	2.19491
ENSBTAG00000020517	MED9	COF	-2.03301	-0.60223
ENSBTAG00000020594	ELF2	TF	-2.75712	-0.21449
ENSBTAG00000020754	ZNF526	TF	-5.22401	-2.84082
ENSBTAG00000021444	TWIST2	TF	-2.56898	-1.18374
ENSBTAG00000021468	MED24	COF	-0.32348	-2.39343
ENSBTAG00000021523	STAT3	TF	-2.91529	3.22094
ENSBTAG00000021634	PIAS3	TF	-4.06345	0.61952
ENSBTAG00000021677	TRIM37	COF	-1.71907	-2.57421
ENSBTAG00000021795	HNF1A	TF	-1.5866	-2.54491
ENSBTAG00000021798	ERBB2	COF	0.11345	-2.40691
ENSBTAG00000021845	STRN3	COF	-3.78065	2.29767
ENSBTAG00000021861	NELFB	COF	-2.14811	1.41707
ENSBTAG00000021884	CXXC1	COF	-2.3633	0.92394
ENSBTAG00000022227	PLSCR2	TF	-3.96288	0.8117
ENSBTAG00000024000	ATOH8	TF	-1.45835	2.95198
ENSBTAG00000026234	STK3	COF	-2.67227	1.7694
ENSBTAG00000027442	NFIB	TF	-5.23573	-0.21174
ENSBTAG00000027453	RNF4	COF	-0.79155	-2.34186
ENSBTAG00000030744	NFYB	TF	-0.80724	-2.05446
ENSBTAG00000030966	TAF6	COF	-4.17816	2.28304
ENSBTAG00000031352	ZNF554	TF	-2.61862	-0.55345
ENSBTAG00000031686	ZNF566	TF	-1.69492	3.51456
ENSBTAG00000033315	DNAJC1	TF	0.38635	-2.05601
ENSBTAG00000033457	CCAR1	COF	-2.83777	1.02511
ENSBTAG00000035370	TBPL1	COF	-1.88699	3.20104
ENSBTAG00000037465	TRIM34	COF	-3.1852	3.18441
ENSBTAG00000037508	EBF1	TF	-0.06899	-2.09632
ENSBTAG00000038034	ZNF628	TF	-2.86084	1.5883
ENSBTAG00000038428	RELB	TF	-2.14562	-0.67498
ENSBTAG00000039770	CEBPZ	TF	-3.0487	1.11314
ENSBTAG00000044100	HEATR1	COF	-0.27753	2.42714
ENSBTAG00000046358	PABPC1	COF	-1.45113	-3.31016
ENSBTAG00000046520	TCFL5	TF	2e-05	-2.05936
ENSBTAG00000046757	GTF2H4	COF	-1.67476	-2.14181
ENSBTAG00000047217	MED16	COF	-1.00309	-2.0204
ENSBTAG00000047739	TSC22D1	TF	-0.5088	2.50958
ENSBTAG00000048262	ACTR5	COF	-0.51809	-2.05005
ENSBTAG00000049014	ZNF696	TF	0.27144	2.14232
ENSBTAG00000050837	DEAF1	TF	-1.26035	2.05395
ENSBTAG00000050948	NUP62	COF	0.07291	-2.13365
ENSBTAG00000051090	KLF13	TF	-0.46429	-2.18493
ENSBTAG00000051333	ARID5B	TF	-0.70083	2.79223
ENSBTAG00000051972	CEBPB	TF	-5.32738	0.72128
ENSBTAG00000053296	EGLN1	COF	-4.58978	-2.65642
ENSBTAG00000054059	MYCL	TF	-0.75056	2.77283

## Sheet: Supplementary File S8
Supplementary File S8. Transcription factors and cofactors identified as putative regulators of differentially expressed genes for muscle by Regulatory Impact Factor measures (RIF1 and RIF2)
Ensembl ID	Gene Symbol	Type	RIF1	RIF2
ENSBTAG00000000054	SNAPC4	TF	3.55314	0.62229
ENSBTAG00000000389	ZNF212	TF	2.52516	-1.28937
ENSBTAG00000000392	ASCC1	COF	0.29097	-2.99033
ENSBTAG00000000507	NR4A1	TF	-0.27068	2.15848
ENSBTAG00000001105	ANXA4	COF	1.79946	1.98703
ENSBTAG00000001225	RBM14	COF	0.47718	-2.02079
ENSBTAG00000001449	SRA1	COF	0.83941	-3.30181
ENSBTAG00000001539	SAV1	COF	1.53	-2.26635
ENSBTAG00000001618	ALPK3	COF	2.0508	-1.33731
ENSBTAG00000001629	SCMH1	COF	0.40681	-2.40443
ENSBTAG00000002002	ATAD2	COF	1.84591	-3.16804
ENSBTAG00000002431	TRIM24	COF	0.30396	-2.85472
ENSBTAG00000002460	ACTL6A	COF	0.52738	2.13267
ENSBTAG00000002630	MRTFA	COF	1.15491	2.33142
ENSBTAG00000002690	BLZF1	TF	2.479	0.46684
ENSBTAG00000002810	ZNF777	TF	1.24405	-2.13669
ENSBTAG00000002904	ZNF787	TF	2.76021	-1.10356
ENSBTAG00000003101	SALL4	TF	0.58377	-1.96919
ENSBTAG00000003238	MEOX2	TF	0.35668	-2.24827
ENSBTAG00000003396	MAFB	TF	0.94757	-3.07171
ENSBTAG00000003403	PADI2	COF	1.98583	-0.71654
ENSBTAG00000003438	ZBTB43	TF	0.4915	1.99052
ENSBTAG00000003462	ZNF135	TF	1.23191	-2.67412
ENSBTAG00000003465	ZNF329	TF	2.83939	-3.059
ENSBTAG00000003650	NR4A2	TF	2.31518	0.98599
ENSBTAG00000003705	FAM83G	COF	3.26999	-1.65537
ENSBTAG00000003784	DNAJC2	TF	2.22043	-0.08934
ENSBTAG00000003934	PSPC1	COF	0.1341	2.19893
ENSBTAG00000003968	UBP1	TF	2.52127	-2.7555
ENSBTAG00000003971	E2F1	TF	3.22749	-2.35643
ENSBTAG00000004004	CSDC2	TF	3.38392	-0.44489
ENSBTAG00000004279	RHOA	COF	0.51066	-2.17104
ENSBTAG00000004570	PRRX1	TF	2.21056	-1.52478
ENSBTAG00000004602	PITX1	TF	2.43061	-1.29695
ENSBTAG00000004735	CCNE1	COF	0.24513	-2.057
ENSBTAG00000005010	MXD3	TF	2.97617	-1.02474
ENSBTAG00000005067	UBTF	TF	2.4036	0.93794
ENSBTAG00000005160	GTF2H1	COF	2.10149	-2.36
ENSBTAG00000005166	CHTOP	COF	0.02839	-2.02064
ENSBTAG00000005195	ZNF200	TF	0.34925	2.41328
ENSBTAG00000005197	BAZ1B	COF	-0.50339	2.06454
ENSBTAG00000005461	SOX15	TF	1.67393	-2.04967
ENSBTAG00000005525	LHX6	TF	2.6969	1.31212
ENSBTAG00000005898	TGS1	COF	0.80903	2.42439
ENSBTAG00000006056	HEXIM1	COF	1.20901	-2.48724
ENSBTAG00000006194	FOSL1	TF	2.10129	0.43685
ENSBTAG00000006214	LOXL2	COF	2.09392	-0.54462
ENSBTAG00000006347	UTP4	COF	2.27674	0.05625
ENSBTAG00000006587	ZNF367	TF	0.81919	-2.00034
ENSBTAG00000006786	MED6	COF	1.16384	-2.36954
ENSBTAG00000007234	PLRG1	COF	3.3513	2.27274
ENSBTAG00000007427	PPRC1	COF	-0.04659	1.99424
ENSBTAG00000007606	HNRNPU	COF	1.56765	3.10603
ENSBTAG00000008063	PPARA	TF	2.53312	-0.26835
ENSBTAG00000008182	FOSB	TF	-0.19409	2.30463
ENSBTAG00000008289	ZBTB4	TF	1.8248	-2.40806
ENSBTAG00000008313	KLF15	TF	3.94924	-0.36954
ENSBTAG00000008523	TFE3	TF	3.32066	-2.14589
ENSBTAG00000008543	GTF2H5	COF	1.59882	2.46198
ENSBTAG00000008645	ESRRA	TF	1.26441	2.3216
ENSBTAG00000008695	TCF3	TF	-0.35738	-2.29727
ENSBTAG00000008854	RFX1	TF	0.49019	2.7768
ENSBTAG00000009153	MLXIPL	TF	0.65067	2.0025
ENSBTAG00000009238	HOXC6	TF	1.45191	-2.04139
ENSBTAG00000009658	PLEK	TF	1.1084	-2.37687
ENSBTAG00000009895	ZNF599	TF	0.7065	2.0269
ENSBTAG00000009996	DOT1L	COF	2.54575	0.58983
ENSBTAG00000010002	IRF2	TF	0.52209	-2.6913
ENSBTAG00000010069	EGR1	TF	2.98733	0.02742
ENSBTAG00000010130	ZNF335	TF	2.78194	-0.80168
ENSBTAG00000010217	ZNF318	TF	2.84611	-2.01685
ENSBTAG00000010392	ESRRG	TF	2.27663	-0.84681
ENSBTAG00000010451	PA2G4	COF	1.01673	-1.98264
ENSBTAG00000010506	MEAF6	COF	-0.20196	2.14795
ENSBTAG00000010784	ABT1	COF	4.5072	0.10166
ENSBTAG00000010976	KANK1	COF	2.05558	0.15735
ENSBTAG00000011037	RBPMS2	COF	-0.11808	2.01409
ENSBTAG00000011266	ZBTB16	TF	1.19067	-2.06082
ENSBTAG00000011298	EYA1	COF	2.28585	1.91433
ENSBTAG00000011319	SLTM	COF	2.12065	0.42285
ENSBTAG00000011345	SFMBT1	COF	-0.47527	2.74371
ENSBTAG00000011539	PCGF2	COF	2.39272	-1.2777
ENSBTAG00000011556	MED22	COF	2.09465	-1.29666
ENSBTAG00000011586	HABP4	COF	1.99508	-1.58177
ENSBTAG00000011662	SOX18	TF	2.85493	1.35949
ENSBTAG00000011849	HDAC2	COF	3.98637	2.72148
ENSBTAG00000011860	SUPT20H	COF	1.98527	2.52533
ENSBTAG00000012046	JUNB	TF	0.67429	-2.08912
ENSBTAG00000012178	NR1D1	TF	2.34905	1.0785
ENSBTAG00000012184	PTTG1	COF	2.02219	-0.42747
ENSBTAG00000012211	HOXA5	TF	2.14335	-0.95137
ENSBTAG00000012274	CIZ1	TF	-0.5832	-2.04244
ENSBTAG00000012509	DYRK1B	COF	-0.6596	-2.02092
ENSBTAG00000012753	BRF1	COF	2.57292	-0.26311
ENSBTAG00000012946	HSF2	TF	0.23633	2.01767
ENSBTAG00000013029	ARNTL	TF	0.79785	-2.26768
ENSBTAG00000013353	ZNF274	TF	-0.7751	-2.05108
ENSBTAG00000013573	BIRC5	COF	2.03991	-2.33132
ENSBTAG00000013588	ZNF532	TF	3.50699	-0.22471
ENSBTAG00000013740	SP2	TF	0.40791	-2.98941
ENSBTAG00000013880	WWC1	COF	0.79324	-2.74541
ENSBTAG00000013952	HNRNPD	COF	2.18408	-1.70951
ENSBTAG00000014090	ARID5A	TF	3.56248	-1.91307
ENSBTAG00000014102	WDR77	COF	0.21197	2.16026
ENSBTAG00000014217	HHEX	TF	3.73557	-1.88995
ENSBTAG00000014265	SREBF2	TF	2.05429	-0.61629
ENSBTAG00000014396	KLF10	TF	0.74643	-2.14237
ENSBTAG00000014549	GNL3	COF	2.2741	0.2269
ENSBTAG00000014749	ZIC4	TF	0.02474	2.73703
ENSBTAG00000015025	YAF2	COF	2.62127	1.39184
ENSBTAG00000015124	ARGLU1	COF	2.58997	-1.29231
ENSBTAG00000015392	TTF2	COF	1.00426	-3.32294
ENSBTAG00000015406	ZNF750	TF	1.19266	-2.02145
ENSBTAG00000015462	BNC1	TF	3.60959	-0.41372
ENSBTAG00000015582	HMOX1	COF	4.86461	-0.23538
ENSBTAG00000015879	TULP3	TF	0.5467	-2.21482
ENSBTAG00000016060	CREM	TF	-0.24945	2.7833
ENSBTAG00000016074	ZNF143	TF	2.2544	-1.74136
ENSBTAG00000016103	CBFB	TF	0.32886	2.58144
ENSBTAG00000016174	NCL	COF	2.51201	1.79642
ENSBTAG00000016190	ZNF394	TF	0.96538	-2.93218
ENSBTAG00000016191	ZNF32	TF	2.3835	-0.26112
ENSBTAG00000016254	HDAC5	COF	2.87518	2.19303
ENSBTAG00000016299	ZNF784	TF	2.11756	-1.50484
ENSBTAG00000016328	SFPQ	TF	1.2479	-3.37603
ENSBTAG00000016528	NOC2L	COF	1.42018	-2.15588
ENSBTAG00000016592	CAPN15	TF	3.08674	-0.34942
ENSBTAG00000017393	L3MBTL3	TF	1.78068	-1.96423
ENSBTAG00000017661	RFX2	TF	2.1053	-0.96511
ENSBTAG00000017689	BRMS1	COF	1.99261	-1.31701
ENSBTAG00000017996	EGLN2	COF	2.02737	-1.30291
ENSBTAG00000018088	SETBP1	TF	2.02074	-0.56501
ENSBTAG00000018103	HMGB1	TF	2.30093	0.06569
ENSBTAG00000018131	ATF1	TF	0.24106	-2.43063
ENSBTAG00000018423	DDX5	COF	0.70827	2.60931
ENSBTAG00000018456	ZNF7	TF	3.68971	-1.70522
ENSBTAG00000019039	ZNF239	TF	2.16591	0.80534
ENSBTAG00000019220	SMARCA4	COF	1.55519	-3.26056
ENSBTAG00000019250	BTK	COF	1.97098	-1.2041
ENSBTAG00000019281	MCRS1	COF	0.48717	-2.32504
ENSBTAG00000019293	EGR3	TF	2.39728	-0.39127
ENSBTAG00000019313	ZMIZ1	TF	2.50799	-0.36856
ENSBTAG00000019495	TEAD3	TF	2.56804	-1.05134
ENSBTAG00000019767	MIER2	TF	3.45372	1.34567
ENSBTAG00000019788	TEAD4	TF	2.74773	-0.43194
ENSBTAG00000020060	TXNIP	COF	2.34275	0.03258
ENSBTAG00000020164	BAZ1A	COF	3.69979	0.42812
ENSBTAG00000020417	DAPK3	COF	-1.98393	0.56777
ENSBTAG00000020754	ZNF526	TF	0.44596	-2.13005
ENSBTAG00000020854	BCL6B	TF	0.20329	-2.14378
ENSBTAG00000021062	SMARCD2	COF	0.4521	2.34107
ENSBTAG00000021158	SATB1	TF	1.0878	-2.54875
ENSBTAG00000021187	ID2	TF	2.6145	-2.93933
ENSBTAG00000022520	BRCA1	COF	0.59186	-2.31435
ENSBTAG00000023417	RUVBL2	COF	0.46375	-2.64858
ENSBTAG00000024095	THRAP3	COF	2.00705	-3.05478
ENSBTAG00000024603	NCOR2	TF	3.49227	-0.16568
ENSBTAG00000025434	ZFP36L1	TF	0.88912	-2.61191
ENSBTAG00000025458	DPF3	COF	0.4269	-2.21649
ENSBTAG00000027980	TAF9	COF	3.62349	1.21472
ENSBTAG00000030575	BHLHE41	TF	2.20059	-1.99442
ENSBTAG00000031402	ASXL1	COF	-0.05096	2.24994
ENSBTAG00000031544	DDIT3	TF	0.91104	2.85656
ENSBTAG00000031567	SMARCC1	TF	-0.63726	2.37933
ENSBTAG00000031869	ZSCAN26	TF	2.40019	-1.75446
ENSBTAG00000037640	PID1	COF	2.63185	-1.80275
ENSBTAG00000038241	REPIN1	TF	1.27089	-2.25192
ENSBTAG00000038536	Tripartite	COF	0.06615	-2.13412
ENSBTAG00000039916	SMAD2	TF	2.31272	-0.18497
ENSBTAG00000040072	ZNF140	TF	3.0848	-0.35301
ENSBTAG00000045572	ZNF319	TF	-0.25865	-2.51179
ENSBTAG00000045868	ZFP37	TF	2.39736	-1.47578
ENSBTAG00000046092	HDAC8	COF	1.61437	2.27881
ENSBTAG00000046218	KLF11	TF	2.42121	-1.50942
ENSBTAG00000046409	EGR2	TF	2.89049	-0.14516
ENSBTAG00000046774	ZNF182	TF	2.15731	-1.39187
ENSBTAG00000046984	ZNF672	TF	0.33675	-1.96867
ENSBTAG00000047508	ZNF580	TF	2.24475	0.56848
ENSBTAG00000047955	ZNF774	TF	1.99268	-1.60425
ENSBTAG00000050114	SOX11	TF	2.5936	-0.85742
ENSBTAG00000052132	FOXQ1	TF	2.82242	-1.08205
ENSBTAG00000052562	ID4	TF	0.91031	-2.19853
ENSBTAG00000053296	EGLN1	COF	0.70939	-3.00122
ENSBTAG00000053588	WDTC1	COF	0.05851	-2.30656
ENSBTAG00000055033	RAN	COF	2.86981	-0.44808

## Sheet: Supplementary File S9
Supplementary File S9. Transcription factors and cofactors identified as putative regulators of differentially expressed genes for rumen by Regulatory Impact Factor measures (RIF1 and RIF2)
Ensembl ID	Gene Symbol	Type	RIF1	RIF2
ENSBTAG00000000375	SSRP1	TF	2.26784	1.47323
ENSBTAG00000000536	ZNF395	TF	0.0367	2.83352
ENSBTAG00000000569	HES1	TF	5.80098	1.3812
ENSBTAG00000000656	NFATC1	TF	2.96146	1.11286
ENSBTAG00000000868	ZFP1	TF	2.3701	-0.00303
ENSBTAG00000000871	TRIM27	COF	0.9688	2.93248
ENSBTAG00000000919	HEY2	TF	2.4985	1.37432
ENSBTAG00000001009	HCLS1	COF	-0.55541	3.14739
ENSBTAG00000001153	TLE2	COF	0.65397	1.98978
ENSBTAG00000001250	TFAP2A	TF	2.52034	-0.81911
ENSBTAG00000001273	NLRP3	COF	1.96711	4.23087
ENSBTAG00000001657	PICALM	COF	1.98595	1.4892
ENSBTAG00000001815	ARHGEF5	COF	3.26829	-0.5568
ENSBTAG00000002072	ERCC2	COF	3.4564	0.95338
ENSBTAG00000002144	ADRB2	COF	0.38335	2.2703
ENSBTAG00000002277	MLLT1	COF	1.9689	2.39237
ENSBTAG00000002350	PIK3R2	COF	2.25934	1.73839
ENSBTAG00000002411	CTNND1	COF	2.60007	-0.5021
ENSBTAG00000002452	ASCC2	COF	4.64529	-0.01933
ENSBTAG00000002849	IRF6	TF	2.88523	-0.67188
ENSBTAG00000002929	IRF4	TF	-0.54251	2.9327
ENSBTAG00000003207	SP5	TF	2.34167	0.00648
ENSBTAG00000003403	PADI2	COF	-0.14031	3.34488
ENSBTAG00000003553	ZFP36L2	TF	0.94276	2.01369
ENSBTAG00000003705	FAM83G	COF	2.85855	-1.20645
ENSBTAG00000003711	EPAS1	TF	2.40707	-1.09157
ENSBTAG00000003986	CXXC5	COF	1.97502	-0.822
ENSBTAG00000004004	CSDC2	TF	0.77651	2.15451
ENSBTAG00000004073	MTA3	TF	2.56856	2.05181
ENSBTAG00000004279	RHOA	COF	0.92089	2.49311
ENSBTAG00000004570	PRRX1	TF	0.11797	2.22741
ENSBTAG00000004602	PITX1	TF	3.1956	2.49064
ENSBTAG00000004767	SYK	COF	-0.16136	2.37148
ENSBTAG00000004838	IRX5	TF	2.37059	-0.89042
ENSBTAG00000005150	HMGB3	TF	2.91543	-0.62729
ENSBTAG00000005404	MSC	TF	-0.32867	2.79176
ENSBTAG00000005461	SOX15	TF	3.03991	-0.29298
ENSBTAG00000005497	RPRD1A	COF	2.41921	-0.84383
ENSBTAG00000005622	LITAF	TF	0.40503	2.08728
ENSBTAG00000006068	CC2D1A	TF	2.4333	2.42458
ENSBTAG00000006125	PLK3	COF	-0.06323	2.16116
ENSBTAG00000006170	ZNF76	TF	0.10264	2.37062
ENSBTAG00000006212	GTF2IRD1	TF	1.84476	2.30372
ENSBTAG00000006324	NAB2	COF	0.09771	2.48048
ENSBTAG00000006679	MITF	TF	1.98776	0.37814
ENSBTAG00000007300	FHL3	COF	3.26562	-0.17484
ENSBTAG00000007485	GRHL1	TF	2.35794	-1.08911
ENSBTAG00000007592	RARG	TF	2.80342	-0.0812
ENSBTAG00000007867	STAT1	TF	4.08876	1.15479
ENSBTAG00000007932	HCK	COF	-0.60844	3.17379
ENSBTAG00000008132	SOX13	TF	2.75579	-0.69851
ENSBTAG00000008283	FLI1	TF	0.86414	4.44416
ENSBTAG00000008333	ETV4	TF	2.29836	-0.46015
ENSBTAG00000008349	ZNF311	TF	2.41625	-0.30528
ENSBTAG00000008410	OVOL2	TF	2.87827	-1.19797
ENSBTAG00000008448	MEIS1	TF	1.81478	3.61279
ENSBTAG00000008545	ATF3	TF	-0.33174	2.89107
ENSBTAG00000008556	POU2F2	TF	0.77508	2.03546
ENSBTAG00000008645	ESRRA	TF	2.918	0.14875
ENSBTAG00000008648	PRDX5	COF	2.26083	-0.67373
ENSBTAG00000008756	ELF3	TF	2.82449	-1.37785
ENSBTAG00000009036	SUPT6H	COF	0.48087	1.96148
ENSBTAG00000009046	TBX6	TF	3.37112	-0.21458
ENSBTAG00000009153	MLXIPL	TF	1.99021	0.75282
ENSBTAG00000009165	LPIN3	COF	3.613	-0.30502
ENSBTAG00000009186	PAX9	TF	1.98818	-1.09235
ENSBTAG00000009238	HOXC6	TF	-0.17029	2.6348
ENSBTAG00000009265	NR5A2	TF	2.05675	3.82468
ENSBTAG00000009419	TRIM29	COF	2.31916	-0.74714
ENSBTAG00000009426	EZH2	COF	0.76654	-2.2134
ENSBTAG00000009500	KDM1A	COF	3.22509	2.63009
ENSBTAG00000009634	HOXC5	TF	4.12149	0.8203
ENSBTAG00000009658	PLEK	TF	-0.52474	3.26293
ENSBTAG00000009704	CECR2	COF	2.97616	-0.88174
ENSBTAG00000009948	TRIM25	COF	2.36554	-0.92935
ENSBTAG00000010013	DNAJA3	COF	2.81677	0.72646
ENSBTAG00000010478	AIP	COF	2.09161	1.22514
ENSBTAG00000010649	MEF2A	TF	3.98103	-0.11634
ENSBTAG00000010681	NR1H3	TF	3.73581	-0.0577
ENSBTAG00000010880	TNNI2	COF	-0.18253	2.69241
ENSBTAG00000011000	HDAC10	COF	2.36398	-0.91687
ENSBTAG00000011467	BATF2	TF	-0.59915	2.24321
ENSBTAG00000011982	BATF3	TF	-0.67177	2.1771
ENSBTAG00000011997	ZMIZ2	TF	2.04517	-0.58312
ENSBTAG00000012036	HR	COF	4.8113	-0.32386
ENSBTAG00000012083	IRX3	TF	2.99072	-0.85222
ENSBTAG00000012116	HNF4A	TF	-0.70513	2.55648
ENSBTAG00000012384	TFEB	TF	2.80243	-1.07988
ENSBTAG00000012416	ZNF511	TF	0.0709	2.27549
ENSBTAG00000012500	RARA	TF	0.52349	2.53364
ENSBTAG00000012615	ZEB2	TF	-0.53488	2.04679
ENSBTAG00000012656	OVOL1	TF	2.11762	-1.04368
ENSBTAG00000012671	TNIP1	COF	4.01447	2.98833
ENSBTAG00000012698	HDAC1	COF	2.59741	-0.33821
ENSBTAG00000012724	AJUBA	COF	3.0429	-0.78873
ENSBTAG00000013244	HDAC6	COF	2.01066	-0.05989
ENSBTAG00000013279	FOXP3	TF	-0.17998	2.55635
ENSBTAG00000013306	ZBTB7C	TF	2.99572	-0.69275
ENSBTAG00000013538	PEX14	COF	3.68381	2.7906
ENSBTAG00000013702	ZNF296	TF	0.64142	-2.02028
ENSBTAG00000013880	WWC1	COF	3.10837	-0.84753
ENSBTAG00000014016	IKZF1	TF	-0.03676	2.05332
ENSBTAG00000014064	FGFR2	COF	1.07559	2.93473
ENSBTAG00000014090	ARID5A	TF	2.22659	1.86295
ENSBTAG00000014217	HHEX	TF	-0.39254	2.03957
ENSBTAG00000014228	TFEC	TF	-0.37337	3.87766
ENSBTAG00000014278	TBX2	TF	-0.05914	2.30897
ENSBTAG00000014435	TCF19	TF	0.82574	-2.14774
ENSBTAG00000014560	HLX	TF	2.14505	0.03671
ENSBTAG00000014734	CHD4	COF	2.16433	-1.42006
ENSBTAG00000014760	FOXE1	TF	2.08439	-1.38843
ENSBTAG00000014790	ZBTB2	TF	3.32799	-0.48072
ENSBTAG00000014943	KDM5C	COF	3.53553	1.41187
ENSBTAG00000015015	HINFP	TF	1.70582	2.99498
ENSBTAG00000015366	SFRP4	COF	2.54779	3.10428
ENSBTAG00000015406	ZNF750	TF	2.21722	-0.76827
ENSBTAG00000015462	BNC1	TF	2.39081	-0.41008
ENSBTAG00000015543	ARHGAP35	COF	-0.5238	2.61117
ENSBTAG00000015547	SLC26A3	COF	2.10155	-1.08728
ENSBTAG00000015578	SAP30	COF	1.22965	3.76928
ENSBTAG00000015582	HMOX1	COF	2.06079	3.5649
ENSBTAG00000015751	MEOX1	TF	-0.55902	2.77957
ENSBTAG00000015875	FOXM1	TF	0.46469	-2.06105
ENSBTAG00000016349	TEAD2	TF	-0.06377	2.97123
ENSBTAG00000016414	VDR	TF	0.44113	3.05347
ENSBTAG00000016534	BCL11A	TF	1.08608	4.37034
ENSBTAG00000016664	SLC2A4RG	TF	2.67947	1.6026
ENSBTAG00000016683	NFKBIA	COF	-0.14731	2.89103
ENSBTAG00000016730	ANP32E	COF	2.33559	-0.9665
ENSBTAG00000016735	ZBTB48	TF	4.91748	-0.42569
ENSBTAG00000016738	DTX1	COF	0.8348	2.01737
ENSBTAG00000017240	DGKQ	COF	2.54421	-0.16506
ENSBTAG00000017306	AKNA	TF	-0.08722	3.12247
ENSBTAG00000017505	PAXIP1	COF	2.80158	0.46218
ENSBTAG00000017685	JUP	COF	3.15309	-0.92738
ENSBTAG00000017689	BRMS1	COF	2.20768	-1.75612
ENSBTAG00000017824	IRF8	TF	-0.47028	2.04409
ENSBTAG00000017955	KCNIP3	COF	3.32928	-0.46874
ENSBTAG00000018057	ZNF621	TF	2.27852	1.83719
ENSBTAG00000018112	TBL1X	COF	0.3382	2.03115
ENSBTAG00000018402	TSC22D2	TF	2.33839	0.56716
ENSBTAG00000018421	WWP2	COF	2.1067	-0.67369
ENSBTAG00000018422	RIPK3	COF	0.01148	2.77868
ENSBTAG00000018427	NCK1	COF	0.74962	2.14655
ENSBTAG00000018570	SDR16C5	COF	2.11165	-1.03155
ENSBTAG00000018625	ZNF263	TF	1.56677	2.46775
ENSBTAG00000018783	NELFCD	COF	1.49796	3.17108
ENSBTAG00000019250	BTK	COF	-0.5794	3.5115
ENSBTAG00000019293	EGR3	TF	0.79174	3.07528
ENSBTAG00000019329	LYL1	TF	-0.19145	3.54581
ENSBTAG00000019354	PAX8	TF	0.29983	2.07966
ENSBTAG00000019434	PDCD4	COF	2.5281	3.55609
ENSBTAG00000019615	PHTF1	TF	2.314	2.88119
ENSBTAG00000019634	PIDD1	COF	1.01659	-2.05973
ENSBTAG00000019645	TFDP1	TF	2.70768	-1.53015
ENSBTAG00000019695	RLF	TF	2.14419	-1.2894
ENSBTAG00000019767	MIER2	TF	2.32854	2.04018
ENSBTAG00000019791	GRHL3	TF	2.40602	-0.96476
ENSBTAG00000019909	SIRT6	COF	3.52615	-0.98385
ENSBTAG00000020018	FRK	COF	2.85941	-0.34864
ENSBTAG00000020166	ZNFX1	TF	0.62015	2.0949
ENSBTAG00000020270	NFKB1	TF	-0.53269	2.33251
ENSBTAG00000020301	BLM	COF	1.06829	3.20777
ENSBTAG00000020355	KLF4	TF	3.00654	-0.82266
ENSBTAG00000020417	DAPK3	COF	0.46783	2.25907
ENSBTAG00000020457	TGFB1	COF	3.05285	4.87438
ENSBTAG00000020485	ARRB1	COF	4.42694	2.36038
ENSBTAG00000020535	PYCARD	COF	-0.2318	2.34145
ENSBTAG00000020701	MEF2C	TF	2.38283	0.58173
ENSBTAG00000020745	HIVEP3	TF	0.7585	2.03059
ENSBTAG00000020831	CHD1L	COF	1.55232	2.5358
ENSBTAG00000021045	E2F3	TF	2.16728	-0.51281
ENSBTAG00000021071	TRIM8	COF	1.30811	2.08924
ENSBTAG00000021115	ZNF692	TF	2.84762	2.36339
ENSBTAG00000021210	HES2	TF	2.82463	-0.90818
ENSBTAG00000021253	PRDM15	TF	2.9311	-0.26617
ENSBTAG00000021340	POU2F3	TF	2.12987	-1.39012
ENSBTAG00000021397	NKX2-3	TF	1.9927	-0.55427
ENSBTAG00000021468	MED24	COF	3.81541	0.53844
ENSBTAG00000021512	ZBTB7B	TF	2.30952	-0.47469
ENSBTAG00000021543	MDFIC	COF	3.53135	3.60067
ENSBTAG00000021645	MBD4	TF	2.53021	2.0389
ENSBTAG00000021709	SPI1	TF	-0.30066	3.05702
ENSBTAG00000021791	PARP9	COF	0.49839	3.1327
ENSBTAG00000021798	ERBB2	COF	4.05654	1.93695
ENSBTAG00000021884	CXXC1	COF	3.08577	-0.35173
ENSBTAG00000026769	ASCL2	TF	2.21613	-1.35985
ENSBTAG00000027453	RNF4	COF	2.53708	-0.55391
ENSBTAG00000030951	ZNF655	TF	2.30906	0.55794
ENSBTAG00000031352	ZNF554	TF	0.69696	2.50462
ENSBTAG00000032369	NMI	COF	2.42392	0.38517
ENSBTAG00000032686	HOMEZ	TF	2.37114	-1.38686
ENSBTAG00000035587	ARRB2	COF	0.84953	3.55707
ENSBTAG00000036009	TRAF6	COF	2.5946	0.84483
ENSBTAG00000036260	LPXN	COF	-0.34371	3.06968
ENSBTAG00000037465	TRIM34	COF	1.82358	3.48942
ENSBTAG00000039397	WNT3A	COF	4.54889	0.13931
ENSBTAG00000039512	ZSCAN25	TF	3.68677	-0.28834
ENSBTAG00000039793	HDGF	COF	2.11523	1.79891
ENSBTAG00000040585	NR6A1	TF	2.54338	-0.80311
ENSBTAG00000043989	EYA3	COF	-0.0335	2.72419
ENSBTAG00000046010	BHLHA15	TF	-0.50072	2.20762
ENSBTAG00000046409	EGR2	TF	-0.19971	4.1516
ENSBTAG00000046547	CIDEA	COF	3.09982	0.02835
ENSBTAG00000047606	MTA1	TF	1.27402	2.57519
ENSBTAG00000047680	IRF7	TF	2.619	-1.52758
ENSBTAG00000048565	BASP1	COF	0.59703	4.11907
ENSBTAG00000049156	CBX4	COF	0.82949	3.39985
ENSBTAG00000050281	ZNF23	TF	4.21464	0.5316
ENSBTAG00000050380	KCTD1	COF	2.30535	-0.82727
ENSBTAG00000050621	PCBD2	COF	0.61368	2.22836
ENSBTAG00000050837	DEAF1	TF	3.12636	0.99841
ENSBTAG00000052132	FOXQ1	TF	4.00998	0.72056
ENSBTAG00000054688	HMG	TF	3.40179	-0.14298

## Sheet: Supplementary File S10
Supplementary File S10. The GO terms identified from list of DEGs, key TFs and COFs in the liver, muscle and rumen tissues
Category	Term	#	Expected	+/-	Fold Enrichment	Raw P-value	FDR
GO Biological Process	respiratory burst (GO:0045730)	10	1.68	+	5.96	9.21e-05	0.00442
GO Biological Process	positive regulation of interleukin-4 production (GO:0032753)	11	1.92	+	5.73	5.25e-05	0.00277
GO Biological Process	myeloid dendritic cell activation (GO:0001773)	13	2.4	+	5.42	1.7e-05	0.00102
GO Biological Process	negative regulation of T cell mediated immunity (GO:0002710)	10	1.92	+	5.21	0.000204	0.00842
GO Biological Process	regulation of interleukin-4 production (GO:0032673)	12	2.4	+	5	6.36e-05	0.00327
GO Biological Process	positive regulation of meiotic cell cycle (GO:0051446)	8	1.68	+	4.77	0.00137	0.0422
GO Biological Process	positive regulation of interleukin-10 production (GO:0032733)	12	2.64	+	4.55	0.000126	0.00579
GO Biological Process	regulation of interleukin-17 production (GO:0032660)	12	2.76	+	4.35	0.000173	0.00739
GO Biological Process	eosinophil chemotaxis (GO:0048245)	9	2.16	+	4.17	0.00141	0.043
GO Biological Process	eosinophil migration (GO:0072677)	9	2.16	+	4.17	0.00141	0.0429
GO Biological Process	monocyte chemotaxis (GO:0002548)	12	3	+	4	0.000314	0.0121
GO Biological Process	regulation of interleukin-10 production (GO:0032653)	14	3.6	+	3.89	0.000127	0.00584
GO Biological Process	lymphocyte chemotaxis (GO:0048247)	13	3.48	+	3.74	0.0003	0.0118
GO Biological Process	neutrophil chemotaxis (GO:0030593)	21	5.76	+	3.65	6.29e-06	0.000423
GO Biological Process	positive regulation of fat cell differentiation (GO:0045600)	23	6.35	+	3.62	2.57e-06	0.000183
GO Biological Process	regulation of cell killing (GO:0031341)	31	8.63	+	3.59	5.7e-08	6.16e-06
GO Biological Process	positive regulation of interleukin-1 beta production (GO:0032731)	17	4.8	+	3.54	6.28e-05	0.00324
GO Biological Process	protein deacetylation (GO:0006476)	22	6.24	+	3.53	5.84e-06	0.000394
GO Biological Process	positive regulation of interleukin-1 production (GO:0032732)	18	5.16	+	3.49	4.51e-05	0.00244
GO Biological Process	positive regulation of phagocytosis (GO:0050766)	20	5.76	+	3.47	1.83e-05	0.00109
GO Biological Process	histone deacetylation (GO:0016575)	20	5.76	+	3.47	1.83e-05	0.00108
GO Biological Process	response to fungus (GO:0009620)	12	3.48	+	3.45	0.000892	0.0299
GO Biological Process	negative regulation of tumor necrosis factor superfamily cytokine production (GO:1903556)	16	4.68	+	3.42	0.000142	0.00641
GO Biological Process	regulation of leukocyte mediated cytotoxicity (GO:0001910)	27	7.91	+	3.41	8.91e-07	6.78e-05
GO Biological Process	granulocyte chemotaxis (GO:0071621)	21	6.24	+	3.37	1.66e-05	0.00101
GO Biological Process	skeletal muscle cell differentiation (GO:0035914)	16	4.8	+	3.34	0.000179	0.00762
GO Biological Process	negative regulation of tumor necrosis factor production (GO:0032720)	15	4.56	+	3.29	0.000318	0.0122
GO Biological Process	negative regulation of leukocyte mediated immunity (GO:0002704)	15	4.56	+	3.29	0.000318	0.0122
GO Biological Process	neutrophil migration (GO:1990266)	22	6.71	+	3.28	1.49e-05	0.000915
GO Biological Process	positive regulation of cell killing (GO:0031343)	23	7.07	+	3.25	1.06e-05	0.00067
GO Biological Process	regulation of fat cell differentiation (GO:0045598)	42	12.95	+	3.24	3.08e-09	3.95e-07
GO Biological Process	T cell activation involved in immune response (GO:0002286)	17	5.28	+	3.22	0.000159	0.00698
GO Biological Process	positive regulation of reproductive process (GO:2000243)	16	5.04	+	3.18	0.00028	0.0112
GO Biological Process	positive regulation of ossification (GO:0045778)	14	4.44	+	3.16	0.000699	0.0244
GO Biological Process	regulation of interleukin-8 production (GO:0032677)	22	7.07	+	3.11	2.85e-05	0.00163
GO Biological Process	B cell receptor signaling pathway (GO:0050853)	13	4.2	+	3.1	0.00123	0.0387
GO Biological Process	regulation of gluconeogenesis (GO:0006111)	14	4.56	+	3.07	0.000864	0.0293
GO Biological Process	negative regulation of adaptive immune response (GO:0002820)	14	4.56	+	3.07	0.000864	0.0292
GO Biological Process	regulation of phagocytosis (GO:0050764)	25	8.15	+	3.07	1.01e-05	0.000647
GO Biological Process	positive regulation of chemokine production (GO:0032722)	18	5.88	+	3.06	0.000172	0.00738
GO Biological Process	regulation of tumor necrosis factor production (GO:0032680)	37	12.11	+	3.06	9.08e-08	9.3e-06
GO Biological Process	regulation of tumor necrosis factor superfamily cytokine production (GO:1903555)	37	12.23	+	3.03	1.11e-07	1.07e-05
GO Biological Process	myeloid cell activation involved in immune response (GO:0002275)	17	5.64	+	3.02	0.0003	0.0119
GO Biological Process	positive regulation of interleukin-8 production (GO:0032757)	17	5.64	+	3.02	0.0003	0.0118
GO Biological Process	positive regulation of myeloid leukocyte differentiation (GO:0002763)	13	4.32	+	3.01	0.00151	0.0456
GO Biological Process	granulocyte migration (GO:0097530)	22	7.31	+	3.01	4.29e-05	0.00236
GO Biological Process	positive regulation of T cell proliferation (GO:0042102)	22	7.31	+	3.01	4.29e-05	0.00235
GO Biological Process	CD4-positive, alpha-beta T cell differentiation (GO:0043367)	14	4.68	+	2.99	0.00106	0.0346
GO Biological Process	positive regulation of alpha-beta T cell activation (GO:0046635)	14	4.68	+	2.99	0.00106	0.0345
GO Biological Process	positive regulation of leukocyte mediated cytotoxicity (GO:0001912)	19	6.35	+	2.99	0.000149	0.00664
GO Biological Process	alpha-beta T cell differentiation (GO:0046632)	20	6.71	+	2.98	0.000105	0.00494
GO Biological Process	regulation of T cell mediated immunity (GO:0002709)	26	8.75	+	2.97	1.07e-05	0.000675
GO Biological Process	SMAD protein signal transduction (GO:0060395)	19	6.47	+	2.93	0.000181	0.00765
GO Biological Process	leukocyte chemotaxis (GO:0030595)	28	9.59	+	2.92	6.53e-06	0.000433
GO Biological Process	regulation of interleukin-1 beta production (GO:0032651)	20	6.95	+	2.88	0.000155	0.00684
GO Biological Process	positive regulation of mononuclear cell migration (GO:0071677)	17	6	+	2.84	0.000537	0.0194
GO Biological Process	regulation of miRNA transcription (GO:1902893)	18	6.35	+	2.83	0.000377	0.0141
GO Biological Process	protein deacylation (GO:0035601)	22	7.79	+	2.82	0.000144	0.00646
GO Biological Process	positive regulation of T cell differentiation (GO:0045582)	23	8.15	+	2.82	9.78e-05	0.00467
GO Biological Process	leukocyte activation involved in immune response (GO:0002366)	43	15.35	+	2.8	6.83e-08	7.22e-06
GO Biological Process	positive regulation of myeloid cell differentiation (GO:0045639)	23	8.27	+	2.78	0.000107	0.00503
GO Biological Process	positive regulation of tumor necrosis factor production (GO:0032760)	20	7.19	+	2.78	0.000338	0.0128
GO Biological Process	positive regulation of leukocyte differentiation (GO:1902107)	38	13.67	+	2.78	4.65e-07	3.81e-05
GO Biological Process	positive regulation of hemopoiesis (GO:1903708)	38	13.67	+	2.78	4.65e-07	3.78e-05
GO Biological Process	regulation of myeloid leukocyte differentiation (GO:0002761)	26	9.35	+	2.78	3.49e-05	0.00198
GO Biological Process	regulation of interleukin-1 production (GO:0032652)	22	7.91	+	2.78	0.000157	0.00691
GO Biological Process	macromolecule deacylation (GO:0098732)	22	7.91	+	2.78	0.000157	0.00689
GO Biological Process	T cell differentiation (GO:0030217)	45	16.31	+	2.76	7.23e-08	7.58e-06
GO Biological Process	cell activation involved in immune response (GO:0002263)	43	15.59	+	2.76	1.54e-07	1.42e-05
GO Biological Process	alpha-beta T cell activation (GO:0046631)	24	8.75	+	2.74	8.25e-05	0.00405
GO Biological Process	positive regulation of tumor necrosis factor superfamily cytokine production (GO:1903557)	20	7.31	+	2.73	0.00037	0.0139
GO Biological Process	negative regulation of lymphocyte proliferation (GO:0050672)	18	6.59	+	2.73	0.000795	0.0274
GO Biological Process	production of molecular mediator of immune response (GO:0002440)	21	7.79	+	2.69	0.000282	0.0113
GO Biological Process	immunoglobulin production (GO:0002377)	20	7.43	+	2.69	0.00041	0.0152
GO Biological Process	negative regulation of mononuclear cell proliferation (GO:0032945)	18	6.71	+	2.68	0.000871	0.0293
GO Biological Process	lymphocyte activation involved in immune response (GO:0002285)	27	10.07	+	2.68	3.63e-05	0.00205
GO Biological Process	regulation of chemokine production (GO:0032642)	21	7.91	+	2.65	0.000318	0.0122
GO Biological Process	regulation of myeloid cell differentiation (GO:0045637)	45	17.03	+	2.64	1.44e-07	1.35e-05
GO Biological Process	regulation of T cell proliferation (GO:0042129)	37	14.03	+	2.64	2.21e-06	0.00016
GO Biological Process	T cell activation (GO:0042110)	66	25.06	+	2.63	2.01e-10	3.09e-08
GO Biological Process	regulation of type II interferon production (GO:0032649)	23	8.75	+	2.63	0.000175	0.00746
GO Biological Process	positive regulation of lymphocyte differentiation (GO:0045621)	25	9.59	+	2.61	9.89e-05	0.0047
GO Biological Process	positive regulation of T cell activation (GO:0050870)	50	19.3	+	2.59	5.81e-08	6.23e-06
GO Biological Process	cellular response to interleukin-1 (GO:0071347)	22	8.51	+	2.58	0.000288	0.0114
GO Biological Process	negative regulation of cytokine production (GO:0001818)	57	22.06	+	2.58	6.23e-09	7.62e-07
GO Biological Process	response to interleukin-1 (GO:0070555)	26	10.07	+	2.58	8.06e-05	0.004
GO Biological Process	lymphocyte differentiation (GO:0030098)	59	22.9	+	2.58	5.48e-09	6.83e-07
GO Biological Process	myeloid leukocyte activation (GO:0002274)	31	12.11	+	2.56	2.4e-05	0.0014
GO Biological Process	regulation of lymphocyte mediated immunity (GO:0002706)	41	16.07	+	2.55	1.53e-06	0.000114
GO Biological Process	positive regulation of lymphocyte proliferation (GO:0050671)	26	10.19	+	2.55	0.000138	0.00627
GO Biological Process	regulation of lymphocyte proliferation (GO:0050670)	47	18.47	+	2.55	2.11e-07	1.87e-05
GO Biological Process	regulation of stem cell proliferation (GO:0072091)	18	7.07	+	2.54	0.00123	0.0388
GO Biological Process	negative regulation of leukocyte proliferation (GO:0070664)	18	7.07	+	2.54	0.00123	0.0387
GO Biological Process	antigen processing and presentation of peptide antigen (GO:0048002)	18	7.07	+	2.54	0.00123	0.0386
GO Biological Process	regulation of interleukin-6 production (GO:0032675)	31	12.23	+	2.53	2.68e-05	0.00154
GO Biological Process	cellular response to lipopolysaccharide (GO:0071222)	33	13.07	+	2.52	1.48e-05	0.000914
GO Biological Process	positive regulation of mononuclear cell proliferation (GO:0032946)	26	10.31	+	2.52	0.000149	0.00663
GO Biological Process	regulation of adaptive immune response (GO:0002819)	44	17.51	+	2.51	6.82e-07	5.33e-05
GO Biological Process	regulation of mononuclear cell proliferation (GO:0032944)	47	18.71	+	2.51	2.68e-07	2.29e-05
GO Biological Process	leukocyte proliferation (GO:0070661)	28	11.15	+	2.51	7.87e-05	0.00393
GO Biological Process	mammary gland development (GO:0030879)	24	9.59	+	2.5	0.000311	0.0122
GO Biological Process	myeloid leukocyte migration (GO:0097529)	24	9.59	+	2.5	0.000311	0.0121
GO Biological Process	positive regulation of leukocyte chemotaxis (GO:0002690)	21	8.39	+	2.5	0.000544	0.0196
GO Biological Process	regulation of leukocyte mediated immunity (GO:0002703)	52	20.86	+	2.49	9.35e-08	9.44e-06
GO Biological Process	positive regulation of endocytosis (GO:0045807)	31	12.47	+	2.49	3.39e-05	0.00193
GO Biological Process	positive regulation of leukocyte proliferation (GO:0070665)	28	11.27	+	2.48	8.74e-05	0.00424
GO Biological Process	mononuclear cell differentiation (GO:1903131)	66	26.62	+	2.48	1.83e-09	2.46e-07
GO Biological Process	regulation of miRNA metabolic process (GO:2000628)	19	7.67	+	2.48	0.00111	0.0357
GO Biological Process	lymphocyte proliferation (GO:0046651)	23	9.35	+	2.46	0.000485	0.0176
GO Biological Process	regulation of mononuclear cell migration (GO:0071675)	25	10.19	+	2.45	0.000257	0.0104
GO Biological Process	negative regulation of DNA-binding transcription factor activity (GO:0043433)	35	14.27	+	2.45	1.69e-05	0.00102
GO Biological Process	regulation of adaptive immune response based on somatic recombination of immune receptors built from immunoglobulin superfamily domains (GO:0002822)	40	16.31	+	2.45	3.49e-06	0.000245
GO Biological Process	regulation of leukocyte chemotaxis (GO:0002688)	27	11.03	+	2.45	0.000139	0.00631
GO Biological Process	regulation of leukocyte proliferation (GO:0070663)	49	20.02	+	2.45	3.26e-07	2.73e-05
GO Biological Process	regulation of circadian rhythm (GO:0042752)	22	8.99	+	2.45	0.0007	0.0243
GO Biological Process	positive regulation of leukocyte activation (GO:0002696)	71	29.26	+	2.43	9.44e-10	1.31e-07
GO Biological Process	cellular response to molecule of bacterial origin (GO:0071219)	34	14.03	+	2.42	2.62e-05	0.00151
GO Biological Process	positive regulation of leukocyte cell-cell adhesion (GO:1903039)	52	21.46	+	2.42	1.6e-07	1.46e-05
GO Biological Process	positive regulation of interleukin-6 production (GO:0032755)	20	8.27	+	2.42	0.00146	0.0442
GO Biological Process	cellular response to biotic stimulus (GO:0071216)	40	16.55	+	2.42	4.43e-06	0.000308
GO Biological Process	positive regulation of cell activation (GO:0050867)	73	30.22	+	2.42	5.87e-10	8.45e-08
GO Biological Process	circadian rhythm (GO:0007623)	26	10.79	+	2.41	0.000223	0.00916
GO Biological Process	regulation of leukocyte differentiation (GO:1902105)	58	24.1	+	2.41	4.11e-08	4.52e-06
GO Biological Process	mononuclear cell proliferation (GO:0032943)	23	9.59	+	2.4	0.00058	0.0207
GO Biological Process	positive regulation of lymphocyte activation (GO:0051251)	63	26.38	+	2.39	1.56e-08	1.83e-06
GO Biological Process	lymphocyte activation (GO:0046649)	88	37.05	+	2.38	2.08e-11	3.51e-09
GO Biological Process	adaptive immune response (GO:0002250)	55	23.38	+	2.35	2.46e-07	2.14e-05
GO Biological Process	leukocyte activation (GO:0045321)	108	45.92	+	2.35	2.14e-13	4.55e-11
GO Biological Process	immune effector process (GO:0002252)	72	30.7	+	2.35	2.31e-09	3.07e-07
GO Biological Process	regulation of hemopoiesis (GO:1903706)	73	31.18	+	2.34	1.83e-09	2.48e-07
GO Biological Process	intracellular receptor signaling pathway (GO:0030522)	32	13.67	+	2.34	7.06e-05	0.00359
GO Biological Process	negative regulation of lymphocyte activation (GO:0051250)	30	12.83	+	2.34	0.000129	0.00587
GO Biological Process	cell chemotaxis (GO:0060326)	35	14.99	+	2.34	4.62e-05	0.00249
GO Biological Process	olefinic compound metabolic process (GO:0120254)	26	11.15	+	2.33	0.000456	0.0166
GO Biological Process	cell fate commitment (GO:0045165)	41	17.63	+	2.33	7.87e-06	0.000516
GO Biological Process	positive regulation of leukocyte migration (GO:0002687)	29	12.47	+	2.33	0.000183	0.00768
GO Biological Process	reactive oxygen species metabolic process (GO:0072593)	22	9.47	+	2.32	0.00102	0.0336
GO Biological Process	skeletal muscle tissue development (GO:0007519)	27	11.63	+	2.32	0.000341	0.0129
GO Biological Process	positive regulation of cell-cell adhesion (GO:0022409)	59	25.42	+	2.32	8.96e-08	9.25e-06
GO Biological Process	positive regulation of leukocyte mediated immunity (GO:0002705)	31	13.43	+	2.31	0.000111	0.00518
GO Biological Process	negative regulation of transcription by RNA polymerase II (GO:0000122)	186	80.58	+	2.31	8.58e-22	2.89e-19
GO Biological Process	leukocyte differentiation (GO:0002521)	79	34.29	+	2.3	9.71e-10	1.33e-07
GO Biological Process	negative regulation of leukocyte activation (GO:0002695)	34	14.87	+	2.29	7.41e-05	0.00375
GO Biological Process	positive regulation of cytokine production (GO:0001819)	92	40.29	+	2.28	6.14e-11	9.77e-09
GO Biological Process	antigen processing and presentation (GO:0019882)	23	10.07	+	2.28	0.00133	0.0412
GO Biological Process	regulation of lymphocyte activation (GO:0051249)	95	41.73	+	2.28	2.66e-11	4.43e-09
GO Biological Process	regulation of B cell activation (GO:0050864)	27	11.87	+	2.27	0.000401	0.0149
GO Biological Process	positive regulation of immune effector process (GO:0002699)	48	21.1	+	2.27	3.12e-06	0.000221
GO Biological Process	skeletal muscle organ development (GO:0060538)	28	12.35	+	2.27	0.000311	0.0122
GO Biological Process	regulation of T cell activation (GO:0050863)	69	30.46	+	2.27	1.69e-08	1.96e-06
GO Biological Process	adaptive immune response based on somatic recombination of immune receptors built from immunoglobulin superfamily domains (GO:0002460)	36	15.95	+	2.26	4.8e-05	0.00256
GO Biological Process	embryonic limb morphogenesis (GO:0030326)	23	10.19	+	2.26	0.0014	0.0431
GO Biological Process	embryonic appendage morphogenesis (GO:0035113)	23	10.19	+	2.26	0.0014	0.043
GO Biological Process	regulation of immune effector process (GO:0002697)	69	30.58	+	2.26	1.86e-08	2.14e-06
GO Biological Process	immune response (GO:0006955)	201	89.33	+	2.25	1.91e-22	6.96e-20
GO Biological Process	positive regulation of transcription by RNA polymerase II (GO:0045944)	242	108.51	+	2.23	1.45e-26	9.56e-24
GO Biological Process	response to type II interferon (GO:0034341)	24	10.79	+	2.22	0.00114	0.0363
GO Biological Process	regulation of leukocyte activation (GO:0002694)	106	47.72	+	2.22	7.4e-12	1.33e-09
GO Biological Process	phagocytosis (GO:0006909)	29	13.07	+	2.22	0.00042	0.0155
GO Biological Process	negative regulation of nucleic acid-templated transcription (GO:1903507)	242	109.23	+	2.22	3.34e-26	2.01e-23
GO Biological Process	negative regulation of DNA-templated transcription (GO:0045892)	242	109.23	+	2.22	3.34e-26	1.92e-23
GO Biological Process	response to tumor necrosis factor (GO:0034612)	34	15.35	+	2.22	0.000104	0.00492
GO Biological Process	negative regulation of RNA biosynthetic process (GO:1902679)	242	109.59	+	2.21	6.4e-26	3.4e-23
GO Biological Process	cell cycle phase transition (GO:0044770)	32	14.51	+	2.21	0.000187	0.00775
GO Biological Process	transmembrane receptor protein serine/threonine kinase signaling pathway (GO:0007178)	43	19.54	+	2.2	1.92e-05	0.00113
GO Biological Process	epithelial cell proliferation (GO:0050673)	31	14.15	+	2.19	0.000262	0.0106
GO Biological Process	positive regulation of adaptive immune response based on somatic recombination of immune receptors built from immunoglobulin superfamily domains (GO:0002824)	24	11.03	+	2.18	0.00135	0.0416
GO Biological Process	inflammatory response (GO:0006954)	80	36.81	+	2.17	5.81e-09	7.17e-07
GO Biological Process	positive regulation of adaptive immune response (GO:0002821)	25	11.51	+	2.17	0.00105	0.0345
GO Biological Process	positive regulation of lymphocyte mediated immunity (GO:0002708)	25	11.51	+	2.17	0.00105	0.0345
GO Biological Process	defense response to bacterium (GO:0042742)	38	17.51	+	2.17	6.13e-05	0.00318
GO Biological Process	regulation of leukocyte cell-cell adhesion (GO:1903037)	65	29.98	+	2.17	1.73e-07	1.55e-05
GO Biological Process	humoral immune response (GO:0006959)	26	11.99	+	2.17	0.00118	0.0374
GO Biological Process	cell activation (GO:0001775)	115	53.12	+	2.17	4.08e-12	7.84e-10
GO Biological Process	regulation of lymphocyte differentiation (GO:0045619)	34	15.71	+	2.16	0.000186	0.00777
GO Biological Process	cellular response to tumor necrosis factor (GO:0071356)	28	12.95	+	2.16	0.000669	0.0235
GO Biological Process	innate immune response (GO:0045087)	100	46.4	+	2.16	1.33e-10	2.09e-08
GO Biological Process	epidermal cell differentiation (GO:0009913)	27	12.59	+	2.14	0.000939	0.0314
GO Biological Process	positive regulation of nucleic acid-templated transcription (GO:1903508)	315	147.36	+	2.14	4.72e-32	5.94e-29
GO Biological Process	positive regulation of DNA-templated transcription (GO:0045893)	315	147.36	+	2.14	4.72e-32	5.44e-29
GO Biological Process	negative regulation of cell activation (GO:0050866)	35	16.43	+	2.13	0.000166	0.00717
GO Biological Process	positive regulation of ERK1 and ERK2 cascade (GO:0070374)	35	16.43	+	2.13	0.000166	0.00715
GO Biological Process	positive regulation of RNA biosynthetic process (GO:1902680)	315	148.08	+	2.13	1.03e-31	1.09e-28
GO Biological Process	regulation of cell activation (GO:0050865)	110	52.04	+	2.11	3.09e-11	5.1e-09
GO Biological Process	regulation of epithelial cell proliferation (GO:0050678)	65	30.82	+	2.11	4e-07	3.29e-05
GO Biological Process	negative regulation of RNA metabolic process (GO:0051253)	250	118.59	+	2.11	1.78e-24	8.47e-22
GO Biological Process	regulation of transcription by RNA polymerase II (GO:0006357)	432	205.16	+	2.11	8.67e-44	3e-40
GO Biological Process	mitotic cell cycle phase transition (GO:0044772)	28	13.31	+	2.1	0.000848	0.0288
GO Biological Process	cellular response to lipid (GO:0071396)	69	32.85	+	2.1	2.12e-07	1.87e-05
GO Biological Process	cellular response to hormone stimulus (GO:0032870)	72	34.41	+	2.09	1.48e-07	1.39e-05
GO Biological Process	negative regulation of immune response (GO:0050777)	28	13.43	+	2.08	0.00132	0.0411
GO Biological Process	rhythmic process (GO:0048511)	37	17.87	+	2.07	0.000183	0.00766
GO Biological Process	response to bacterium (GO:0009617)	87	42.09	+	2.07	1.09e-08	1.29e-06
GO Biological Process	regulation of cytokine production (GO:0001817)	133	64.51	+	2.06	1.23e-12	2.54e-10
GO Biological Process	cellular response to peptide hormone stimulus (GO:0071375)	35	17.03	+	2.06	0.000326	0.0124
GO Biological Process	anterior/posterior pattern specification (GO:0009952)	33	16.07	+	2.05	0.000561	0.0201
GO Biological Process	positive regulation of immune system process (GO:0002684)	166	81.06	+	2.05	2.23e-15	5.51e-13
GO Biological Process	regulation of DNA-binding transcription factor activity (GO:0051090)	73	35.85	+	2.04	2.62e-07	2.25e-05
GO Biological Process	response to external biotic stimulus (GO:0043207)	189	92.93	+	2.03	3.9e-17	1.1e-14
GO Biological Process	regulation of developmental growth (GO:0048638)	45	22.18	+	2.03	5.83e-05	0.00304
GO Biological Process	response to molecule of bacterial origin (GO:0002237)	44	21.7	+	2.03	7.52e-05	0.0038
GO Biological Process	response to other organism (GO:0051707)	188	92.81	+	2.03	6.22e-17	1.72e-14
GO Biological Process	positive regulation of RNA metabolic process (GO:0051254)	326	161.27	+	2.02	2.12e-29	1.96e-26
GO Biological Process	response to biotic stimulus (GO:0009607)	195	96.64	+	2.02	2.31e-17	6.65e-15
GO Biological Process	regulation of cell-cell adhesion (GO:0022407)	79	39.45	+	2	1.54e-07	1.43e-05
GO Biological Process	cellular response to peptide (GO:1901653)	41	20.5	+	2	0.000185	0.00772
GO Biological Process	response to lipopolysaccharide (GO:0032496)	40	20.02	+	2	0.000242	0.00993
GO Biological Process	immune response-regulating cell surface receptor signaling pathway (GO:0002768)	33	16.55	+	1.99	0.000709	0.0246
GO Biological Process	response to hormone (GO:0009725)	91	45.68	+	1.99	2.41e-08	2.73e-06
GO Biological Process	positive regulation of cell differentiation (GO:0045597)	126	63.31	+	1.99	4.31e-11	7.01e-09
GO Biological Process	positive regulation of cell development (GO:0010720)	62	31.18	+	1.99	4.2e-06	0.000293
GO Biological Process	defense response to other organism (GO:0098542)	133	66.91	+	1.99	1.07e-11	1.87e-09
GO Biological Process	response to lipid (GO:0033993)	92	46.28	+	1.99	1.95e-08	2.23e-06
GO Biological Process	regulation of leukocyte migration (GO:0002685)	38	19.18	+	1.98	0.00044	0.0161
GO Biological Process	regulation of ERK1 and ERK2 cascade (GO:0070372)	46	23.26	+	1.98	8.38e-05	0.0041
GO Biological Process	regulation of lipid biosynthetic process (GO:0046890)	31	15.71	+	1.97	0.00125	0.0392
GO Biological Process	cellular response to inorganic substance (GO:0071241)	30	15.23	+	1.97	0.00162	0.0485
GO Biological Process	regulation of DNA-templated transcription (GO:0006355)	562	285.37	+	1.97	5.3e-51	7.33e-47
GO Biological Process	regulation of nucleic acid-templated transcription (GO:1903506)	562	285.49	+	1.97	5.55e-51	3.84e-47
GO Biological Process	negative regulation of cellular biosynthetic process (GO:0031327)	260	132.25	+	1.97	1.17e-21	3.87e-19
GO Biological Process	regulation of RNA biosynthetic process (GO:2001141)	562	286.81	+	1.96	2.2e-50	1.01e-46
GO Biological Process	negative regulation of macromolecule biosynthetic process (GO:0010558)	253	129.5	+	1.95	7.21e-21	2.27e-18
GO Biological Process	negative regulation of nucleobase-containing compound metabolic process (GO:0045934)	253	129.74	+	1.95	1.14e-20	3.52e-18
GO Biological Process	leukocyte migration (GO:0050900)	35	17.99	+	1.95	0.000735	0.0254
GO Biological Process	hemopoiesis (GO:0030097)	107	55.04	+	1.94	4.27e-09	5.42e-07
GO Biological Process	negative regulation of biosynthetic process (GO:0009890)	263	135.49	+	1.94	2.15e-21	6.93e-19
GO Biological Process	positive regulation of macromolecule biosynthetic process (GO:0010557)	324	167.03	+	1.94	1.82e-26	1.14e-23
GO Biological Process	defense response (GO:0006952)	181	93.53	+	1.94	1.28e-14	3e-12
GO Biological Process	immune system process (GO:0002376)	285	147.48	+	1.93	6.7e-23	2.65e-20
GO Biological Process	negative regulation of immune system process (GO:0002683)	72	37.29	+	1.93	2.2e-06	0.00016
GO Biological Process	positive regulation of nucleobase-containing compound metabolic process (GO:0045935)	347	180.58	+	1.92	8.05e-28	6.55e-25
GO Biological Process	response to peptide (GO:1901652)	52	27.1	+	1.92	5.38e-05	0.00283
GO Biological Process	response to peptide hormone (GO:0043434)	43	22.42	+	1.92	0.000239	0.0098
GO Biological Process	positive regulation of cellular biosynthetic process (GO:0031328)	332	173.74	+	1.91	3.38e-26	1.87e-23
GO Biological Process	regulation of immune system process (GO:0002682)	241	126.14	+	1.91	9.87e-19	2.97e-16
GO Biological Process	biological process involved in interspecies interaction between organisms (GO:0044419)	203	107.31	+	1.89	1.9e-15	4.78e-13
GO Biological Process	positive regulation of biosynthetic process (GO:0009891)	333	177.58	+	1.88	4.95e-25	2.54e-22
GO Biological Process	positive regulation of cell population proliferation (GO:0008284)	121	64.87	+	1.87	2.71e-09	3.54e-07
GO Biological Process	regulation of cell population proliferation (GO:0042127)	225	120.62	+	1.87	1.53e-16	4.06e-14
GO Biological Process	gland development (GO:0048732)	55	29.5	+	1.86	6.84e-05	0.00349
GO Biological Process	positive regulation of multicellular organismal process (GO:0051240)	229	122.9	+	1.86	8.38e-17	2.27e-14
GO Biological Process	positive regulation of developmental process (GO:0051094)	182	97.72	+	1.86	2.01e-13	4.35e-11
GO Biological Process	activation of immune response (GO:0002253)	52	28.06	+	1.85	0.000145	0.00648
GO Biological Process	positive regulation of cell adhesion (GO:0045785)	72	39.21	+	1.84	8.25e-06	0.000536
GO Biological Process	regulation of endocytosis (GO:0030100)	40	21.82	+	1.83	0.000948	0.0316
GO Biological Process	DNA-templated transcription (GO:0006351)	104	56.83	+	1.83	1.06e-07	1.04e-05
GO Biological Process	nucleic acid-templated transcription (GO:0097659)	104	56.83	+	1.83	1.06e-07	1.03e-05
GO Biological Process	positive regulation of DNA-binding transcription factor activity (GO:0051091)	40	21.94	+	1.82	0.000994	0.0329
GO Biological Process	positive regulation of immune response (GO:0050778)	92	50.48	+	1.82	6.58e-07	5.17e-05
GO Biological Process	regulation of cell development (GO:0060284)	111	60.91	+	1.82	4.33e-08	4.72e-06
GO Biological Process	regulation of immune response (GO:0050776)	130	71.46	+	1.82	2.89e-09	3.73e-07
GO Biological Process	muscle organ development (GO:0007517)	40	22.06	+	1.81	0.00105	0.0344
GO Biological Process	transcription by RNA polymerase II (GO:0006366)	45	24.82	+	1.81	0.000627	0.0222
GO Biological Process	regulation of small molecule metabolic process (GO:0062012)	50	27.58	+	1.81	0.000278	0.0112
GO Biological Process	regulation of RNA metabolic process (GO:0051252)	576	317.75	+	1.81	1.68e-42	4.64e-39
GO Biological Process	myeloid cell differentiation (GO:0030099)	43	23.86	+	1.8	0.000764	0.0263
GO Biological Process	positive regulation of defense response (GO:0031349)	54	29.98	+	1.8	0.000168	0.00721
GO Biological Process	positive regulation of response to external stimulus (GO:0032103)	76	42.45	+	1.79	1.18e-05	0.000738
GO Biological Process	RNA biosynthetic process (GO:0032774)	104	58.15	+	1.79	2.94e-07	2.49e-05
GO Biological Process	cytokine-mediated signaling pathway (GO:0019221)	55	30.82	+	1.78	0.000196	0.00812
GO Biological Process	positive regulation of response to biotic stimulus (GO:0002833)	40	22.54	+	1.77	0.00163	0.0487
GO Biological Process	negative regulation of cell population proliferation (GO:0008285)	91	51.32	+	1.77	2.32e-06	0.000166
GO Biological Process	regulation of macromolecule biosynthetic process (GO:0010556)	589	333.81	+	1.76	1.72e-40	2.97e-37
GO Biological Process	regulation of cellular biosynthetic process (GO:0031326)	601	341.73	+	1.76	4.4e-41	8.71e-38
GO Biological Process	cellular response to cytokine stimulus (GO:0071345)	102	58.15	+	1.75	8.33e-07	6.44e-05
GO Biological Process	response to cytokine (GO:0034097)	115	65.71	+	1.75	1.72e-07	1.56e-05
GO Biological Process	cell population proliferation (GO:0008283)	100	57.43	+	1.74	1.42e-06	0.000107
GO Biological Process	regulation of cell differentiation (GO:0045595)	204	117.51	+	1.74	2.35e-12	4.64e-10
GO Biological Process	regulation of biosynthetic process (GO:0009889)	609	351.2	+	1.73	3.97e-40	6.11e-37
GO Biological Process	negative regulation of developmental process (GO:0051093)	116	67.03	+	1.73	2.23e-07	1.95e-05
GO Biological Process	muscle tissue development (GO:0060537)	47	27.22	+	1.73	0.00107	0.0349
GO Biological Process	positive regulation of MAPK cascade (GO:0043410)	68	39.45	+	1.72	0.000101	0.00477
GO Biological Process	cellular response to organic cyclic compound (GO:0071407)	57	33.09	+	1.72	0.000321	0.0123
GO Biological Process	positive regulation of programmed cell death (GO:0043068)	77	44.72	+	1.72	3.72e-05	0.00209
GO Biological Process	regulation of nucleobase-containing compound metabolic process (GO:0019219)	594	346.28	+	1.72	1.05e-37	1.45e-34
GO Biological Process	response to endogenous stimulus (GO:0009719)	171	100.24	+	1.71	6.25e-10	8.91e-08
GO Biological Process	regulation of multicellular organismal development (GO:2000026)	183	107.55	+	1.7	1.62e-10	2.52e-08
GO Biological Process	response to organic cyclic compound (GO:0014070)	74	43.53	+	1.7	5.94e-05	0.00309
GO Biological Process	enzyme-linked receptor protein signaling pathway (GO:0007167)	96	56.59	+	1.7	6.33e-06	0.000423
GO Biological Process	negative regulation of multicellular organismal process (GO:0051241)	139	82.01	+	1.69	3.45e-08	3.88e-06
GO Biological Process	response to external stimulus (GO:0009605)	275	162.47	+	1.69	2.41e-15	5.86e-13
GO Biological Process	regulation of MAPK cascade (GO:0043408)	95	56.24	+	1.69	8.18e-06	0.000534
GO Biological Process	cellular response to oxygen-containing compound (GO:1901701)	137	81.41	+	1.68	7.92e-08	8.23e-06
GO Biological Process	pattern specification process (GO:0007389)	54	32.25	+	1.67	0.000991	0.0329
GO Biological Process	response to oxygen-containing compound (GO:1901700)	182	108.87	+	1.67	5.41e-10	7.89e-08
GO Biological Process	regulation of innate immune response (GO:0045088)	51	30.58	+	1.67	0.00141	0.0431
GO Biological Process	positive regulation of cell death (GO:0010942)	80	47.96	+	1.67	6.52e-05	0.00334
GO Biological Process	positive regulation of cellular metabolic process (GO:0031325)	433	259.95	+	1.67	1.14e-23	4.92e-21
GO Biological Process	cellular response to endogenous stimulus (GO:0071495)	147	88.37	+	1.66	3.82e-08	4.26e-06
GO Biological Process	regulation of gene expression (GO:0010468)	691	416.31	+	1.66	3.49e-41	8.04e-38
GO Biological Process	negative regulation of cell differentiation (GO:0045596)	81	49.16	+	1.65	7.9e-05	0.00393
GO Biological Process	embryonic organ development (GO:0048568)	60	36.69	+	1.64	0.000806	0.0276
GO Biological Process	monocarboxylic acid metabolic process (GO:0032787)	83	50.84	+	1.63	7.68e-05	0.00386
GO Biological Process	regulation of developmental process (GO:0050793)	314	192.81	+	1.63	1.46e-15	3.75e-13
GO Biological Process	skeletal system development (GO:0001501)	66	40.65	+	1.62	0.000591	0.0211
GO Biological Process	regulation of multicellular organismal process (GO:0051239)	377	232.73	+	1.62	1.31e-18	3.86e-16
GO Biological Process	epithelial cell differentiation (GO:0030855)	71	43.88	+	1.62	0.000391	0.0146
GO Biological Process	positive regulation of nitrogen compound metabolic process (GO:0051173)	445	275.9	+	1.61	6.06e-22	2.1e-19
GO Biological Process	positive regulation of apoptotic process (GO:0043065)	69	42.81	+	1.61	0.000452	0.0165
GO Biological Process	cellular response to organonitrogen compound (GO:0071417)	66	41.13	+	1.6	0.000645	0.0228
GO Biological Process	regulation of cell adhesion (GO:0030155)	105	65.47	+	1.6	1.82e-05	0.00108
GO Biological Process	cellular response to organic substance (GO:0071310)	215	134.17	+	1.6	3.14e-10	4.72e-08
GO Biological Process	positive regulation of gene expression (GO:0010628)	156	97.48	+	1.6	1.41e-07	1.33e-05
GO Biological Process	positive regulation of macromolecule metabolic process (GO:0010604)	496	310.43	+	1.6	4.48e-24	2.06e-21
GO Biological Process	negative regulation of nitrogen compound metabolic process (GO:0051172)	324	203	+	1.6	4.39e-15	1.05e-12
GO Biological Process	cellular response to chemical stimulus (GO:0070887)	293	183.69	+	1.6	1.43e-13	3.15e-11
GO Biological Process	regulation of growth (GO:0040008)	69	43.41	+	1.59	0.000654	0.023
GO Biological Process	regulation of defense response (GO:0031347)	91	57.31	+	1.59	8.11e-05	0.00401
GO Biological Process	response to growth factor (GO:0070848)	63	39.69	+	1.59	0.00123	0.0387
GO Biological Process	tissue development (GO:0009888)	215	135.49	+	1.59	6.65e-10	9.38e-08
GO Biological Process	animal organ morphogenesis (GO:0009887)	116	73.38	+	1.58	9.72e-06	0.000623
GO Biological Process	negative regulation of cellular metabolic process (GO:0031324)	294	187.17	+	1.57	7.02e-13	1.47e-10
GO Biological Process	regulation of vesicle-mediated transport (GO:0060627)	66	42.21	+	1.56	0.00129	0.0403
GO Biological Process	epithelium development (GO:0060429)	131	83.93	+	1.56	5.08e-06	0.000348
GO Biological Process	response to organic substance (GO:0010033)	290	186.33	+	1.56	2.64e-12	5.14e-10
GO Biological Process	regulation of response to external stimulus (GO:0032101)	132	85.01	+	1.55	5.77e-06	0.000391
GO Biological Process	G protein-coupled receptor signaling pathway (GO:0007186)	71	45.8	+	1.55	0.00116	0.0369
GO Biological Process	positive regulation of response to stimulus (GO:0048584)	284	183.45	+	1.55	7.73e-12	1.37e-09
GO Biological Process	positive regulation of metabolic process (GO:0009893)	519	336.33	+	1.54	2.33e-22	8.25e-20
GO Biological Process	cell surface receptor signaling pathway (GO:0007166)	250	162.47	+	1.54	3.15e-10	4.68e-08
GO Biological Process	negative regulation of macromolecule metabolic process (GO:0010605)	361	235.25	+	1.53	1.33e-14	3.08e-12
GO Biological Process	negative regulation of apoptotic process (GO:0043066)	106	69.42	+	1.53	8.82e-05	0.00427
GO Biological Process	regulation of programmed cell death (GO:0043067)	184	121.46	+	1.51	2.61e-07	2.26e-05
GO Biological Process	regulation of apoptotic process (GO:0042981)	176	116.67	+	1.51	7.29e-07	5.66e-05
GO Biological Process	positive regulation of signal transduction (GO:0009967)	195	129.38	+	1.51	1.6e-07	1.46e-05
GO Biological Process	positive regulation of phosphorylation (GO:0042327)	98	65.11	+	1.51	0.000258	0.0104
GO Biological Process	positive regulation of transport (GO:0051050)	97	64.63	+	1.5	0.000314	0.0122
GO Biological Process	positive regulation of protein phosphorylation (GO:0001934)	88	58.63	+	1.5	0.000598	0.0213
GO Biological Process	positive regulation of cell communication (GO:0010647)	209	139.81	+	1.49	9.64e-08	9.59e-06
GO Biological Process	negative regulation of programmed cell death (GO:0043069)	108	72.3	+	1.49	0.000154	0.00684
GO Biological Process	response to organonitrogen compound (GO:0010243)	97	64.99	+	1.49	0.000411	0.0152
GO Biological Process	response to chemical (GO:0042221)	376	252.16	+	1.49	1.19e-13	2.66e-11
GO Biological Process	negative regulation of metabolic process (GO:0009892)	379	254.2	+	1.49	1.09e-13	2.46e-11
GO Biological Process	positive regulation of signaling (GO:0023056)	209	140.29	+	1.49	1.03e-07	1.02e-05
GO Biological Process	regulation of nitrogen compound metabolic process (GO:0051171)	726	491.37	+	1.48	1.55e-28	1.34e-25
GO Biological Process	regulation of cell death (GO:0010941)	193	130.7	+	1.48	6.2e-07	4.96e-05
GO Biological Process	regulation of cellular metabolic process (GO:0031323)	698	474.22	+	1.47	1.27e-26	8.79e-24
GO Biological Process	positive regulation of phosphorus metabolic process (GO:0010562)	103	70.26	+	1.47	0.00042	0.0154
GO Biological Process	positive regulation of phosphate metabolic process (GO:0045937)	103	70.26	+	1.47	0.00042	0.0154
GO Biological Process	regulation of macromolecule metabolic process (GO:0060255)	791	541.01	+	1.46	1.08e-30	1.06e-27
GO Biological Process	regulation of primary metabolic process (GO:0080090)	740	507.91	+	1.46	1.33e-27	9.66e-25
GO Biological Process	cell differentiation (GO:0030154)	368	253.24	+	1.45	5.73e-12	1.06e-09
GO Biological Process	negative regulation of cell communication (GO:0010648)	164	113.43	+	1.45	1.52e-05	0.000934
GO Biological Process	negative regulation of cell death (GO:0060548)	114	79.02	+	1.44	0.000349	0.0132
GO Biological Process	cellular developmental process (GO:0048869)	369	256	+	1.44	1.45e-11	2.47e-09
GO Biological Process	positive regulation of cellular process (GO:0048522)	689	478.3	+	1.44	9.58e-24	4.28e-21
GO Biological Process	negative regulation of signaling (GO:0023057)	164	114.15	+	1.44	2.02e-05	0.00118
GO Biological Process	positive regulation of protein modification process (GO:0031401)	113	78.78	+	1.43	0.000526	0.019
GO Biological Process	positive regulation of intracellular signal transduction (GO:1902533)	118	82.37	+	1.43	0.000361	0.0136
GO Biological Process	negative regulation of signal transduction (GO:0009968)	156	109.23	+	1.43	4.21e-05	0.00233
GO Biological Process	apoptotic process (GO:0006915)	105	73.62	+	1.43	0.000868	0.0293
GO Biological Process	regulation of metabolic process (GO:0019222)	827	586.69	+	1.41	1.11e-27	8.52e-25
GO Biological Process	programmed cell death (GO:0012501)	109	78.18	+	1.39	0.00146	0.0443
GO Biological Process	cell death (GO:0008219)	113	81.06	+	1.39	0.00117	0.0373
GO Biological Process	positive regulation of biological process (GO:0048518)	753	541.13	+	1.39	9.74e-23	3.74e-20
GO Biological Process	negative regulation of gene expression (GO:0010629)	112	80.58	+	1.39	0.00139	0.0427
GO Biological Process	negative regulation of response to stimulus (GO:0048585)	192	139.57	+	1.38	3.76e-05	0.00211
GO Biological Process	animal organ development (GO:0048513)	283	206.12	+	1.37	3.84e-07	3.18e-05
GO Biological Process	regulation of transport (GO:0051049)	172	125.42	+	1.37	0.000118	0.00552
GO Biological Process	response to stress (GO:0006950)	375	273.62	+	1.37	2.44e-09	3.21e-07
GO Biological Process	signal transduction (GO:0007165)	466	340.41	+	1.37	1.18e-11	2.05e-09
GO Biological Process	signaling (GO:0023052)	490	359.23	+	1.36	4.46e-12	8.45e-10
GO Biological Process	cell communication (GO:0007154)	506	373.5	+	1.35	4.69e-12	8.76e-10
GO Biological Process	response to stimulus (GO:0050896)	831	614.03	+	1.35	1.42e-22	5.3e-20
GO Biological Process	regulation of response to stimulus (GO:0048583)	447	330.94	+	1.35	2.54e-10	3.86e-08
GO Biological Process	negative regulation of cellular process (GO:0048523)	540	401.2	+	1.35	1.64e-12	3.29e-10
GO Biological Process	positive regulation of molecular function (GO:0044093)	172	127.82	+	1.35	0.000285	0.0114
GO Biological Process	regulation of signal transduction (GO:0009966)	332	248.68	+	1.34	3.13e-07	2.64e-05
GO Biological Process	regulation of molecular function (GO:0065009)	288	218.47	+	1.32	6.53e-06	0.000434
GO Biological Process	regulation of localization (GO:0032879)	213	162.23	+	1.31	0.000163	0.00706
GO Biological Process	negative regulation of biological process (GO:0048519)	596	455.76	+	1.31	6.23e-12	1.13e-09
GO Biological Process	regulation of cell communication (GO:0010646)	360	275.66	+	1.31	6.56e-07	5.19e-05
GO Biological Process	cellular response to stimulus (GO:0051716)	644	495.8	+	1.3	1.5e-12	3.06e-10
GO Biological Process	regulation of signaling (GO:0023051)	359	276.74	+	1.3	1.15e-06	8.72e-05
GO Biological Process	cell development (GO:0048468)	204	158.63	+	1.29	0.000621	0.022
GO Biological Process	developmental process (GO:0032502)	521	407.55	+	1.28	6.6e-09	8.01e-07
GO Biological Process	anatomical structure development (GO:0048856)	477	375.54	+	1.27	9.08e-08	9.24e-06
GO Biological Process	multicellular organismal process (GO:0032501)	544	429.62	+	1.27	8.77e-09	1.06e-06
GO Biological Process	regulation of cellular process (GO:0050794)	1157	920.62	+	1.26	1.17e-24	5.8e-22
GO Biological Process	regulation of biological process (GO:0050789)	1225	996.88	+	1.23	1.83e-23	7.67e-21
GO Biological Process	biological regulation (GO:0065007)	1266	1041.37	+	1.22	4e-23	1.63e-20
GO Biological Process	multicellular organism development (GO:0007275)	346	289.09	+	1.2	0.000802	0.0275
GO Biological Process	metabolic process (GO:0008152)	747	843.77	-	0.89	2.32e-05	0.00136
GO Biological Process	organic substance metabolic process (GO:0071704)	706	798.08	-	0.88	4.82e-05	0.00256
GO Biological Process	cellular metabolic process (GO:0044237)	518	607.43	-	0.85	2.56e-05	0.00148
GO Biological Process	cellular component organization (GO:0016043)	424	499.16	-	0.85	0.000181	0.00765
GO Biological Process	primary metabolic process (GO:0044238)	638	756.6	-	0.84	1.16e-07	1.12e-05
GO Biological Process	macromolecule metabolic process (GO:0043170)	516	617.99	-	0.83	1.66e-06	0.000123
GO Biological Process	nitrogen compound metabolic process (GO:0006807)	575	695.68	-	0.83	3.94e-08	4.36e-06
GO Biological Process	heterocycle metabolic process (GO:0046483)	241	293.41	-	0.82	0.00145	0.0439
GO Biological Process	cellular component organization or biogenesis (GO:0071840)	429	524.34	-	0.82	2.57e-06	0.000183
GO Biological Process	nucleobase-containing compound metabolic process (GO:0006139)	228	279.5	-	0.82	0.0013	0.0406
GO Biological Process	organonitrogen compound metabolic process (GO:1901564)	413	508.63	-	0.81	1.78e-06	0.00013
GO Biological Process	catabolic process (GO:0009056)	152	194.96	-	0.78	0.0016	0.048
GO Biological Process	cellular nitrogen compound metabolic process (GO:0034641)	268	344.72	-	0.78	9.66e-06	0.000622
GO Biological Process	macromolecule modification (GO:0043412)	220	284.41	-	0.77	5.69e-05	0.00298
GO Biological Process	protein metabolic process (GO:0019538)	313	408.51	-	0.77	2.05e-07	1.83e-05
GO Biological Process	protein localization (GO:0008104)	138	180.82	-	0.76	0.00109	0.0352
GO Biological Process	cellular component assembly (GO:0022607)	166	217.75	-	0.76	0.000287	0.0114
GO Biological Process	cellular macromolecule localization (GO:0070727)	138	181.3	-	0.76	0.000954	0.0317
GO Biological Process	cellular localization (GO:0051641)	190	260.07	-	0.73	4.56e-06	0.000314
GO Biological Process	organelle organization (GO:0006996)	210	294.6	-	0.71	1.33e-07	1.27e-05
GO Biological Process	cellular component biogenesis (GO:0044085)	173	245.92	-	0.7	8.57e-07	6.58e-05
GO Biological Process	organonitrogen compound catabolic process (GO:1901565)	79	113.67	-	0.69	0.00103	0.034
GO Biological Process	carbohydrate derivative metabolic process (GO:1901135)	63	94.96	-	0.66	0.000812	0.0277
GO Biological Process	establishment of localization in cell (GO:0051649)	111	173.38	-	0.64	6.06e-07	4.87e-05
GO Biological Process	amide metabolic process (GO:0043603)	57	91.13	-	0.63	0.000253	0.0103
GO Biological Process	macromolecule catabolic process (GO:0009057)	63	103.36	-	0.61	3.99e-05	0.00221
GO Biological Process	protein catabolic process (GO:0030163)	45	78.78	-	0.57	8.22e-05	0.00404
GO Biological Process	proteolysis involved in protein catabolic process (GO:0051603)	39	70.26	-	0.56	0.000124	0.00575
GO Biological Process	organelle assembly (GO:0070925)	41	74.7	-	0.55	5.18e-05	0.00274
GO Biological Process	intracellular transport (GO:0046907)	76	139.45	-	0.55	9.45e-09	1.13e-06
GO Biological Process	mRNA metabolic process (GO:0016071)	32	60.67	-	0.53	0.000124	0.00574
GO Biological Process	organonitrogen compound biosynthetic process (GO:1901566)	75	143.41	-	0.52	7.81e-10	1.09e-07
GO Biological Process	organophosphate biosynthetic process (GO:0090407)	24	48.44	-	0.5	0.000255	0.0104
GO Biological Process	modification-dependent protein catabolic process (GO:0019941)	30	62.11	-	0.48	1.69e-05	0.00102
GO Biological Process	modification-dependent macromolecule catabolic process (GO:0043632)	30	63.31	-	0.47	1.03e-05	0.000652
GO Biological Process	amide biosynthetic process (GO:0043604)	31	65.71	-	0.47	5.7e-06	0.000389
GO Biological Process	glycoprotein metabolic process (GO:0009100)	16	34.17	-	0.47	0.00131	0.0407
GO Biological Process	ubiquitin-dependent protein catabolic process (GO:0006511)	28	60.43	-	0.46	9.13e-06	0.00059
GO Biological Process	carbohydrate derivative biosynthetic process (GO:1901137)	26	56.71	-	0.46	1.79e-05	0.00107
GO Biological Process	protein localization to membrane (GO:0072657)	19	42.93	-	0.44	0.000135	0.00613
GO Biological Process	peptide metabolic process (GO:0006518)	28	64.27	-	0.44	1.48e-06	0.000111
GO Biological Process	localization within membrane (GO:0051668)	22	51.32	-	0.43	1.32e-05	0.000824
GO Biological Process	plasma membrane bounded cell projection assembly (GO:0120031)	14	36.09	-	0.39	9.71e-05	0.00465
GO Biological Process	peptide biosynthetic process (GO:0043043)	21	55.16	-	0.38	6.32e-07	5.02e-05
GO Biological Process	glycosylation (GO:0070085)	9	24.58	-	0.37	0.00111	0.0357
GO Biological Process	glycoprotein biosynthetic process (GO:0009101)	10	27.82	-	0.36	0.000327	0.0124
GO Biological Process	mitochondrion organization (GO:0007005)	18	50.12	-	0.36	8.87e-07	6.78e-05
GO Biological Process	translation (GO:0006412)	19	53	-	0.36	3.58e-07	2.98e-05
GO Biological Process	protein glycosylation (GO:0006486)	8	22.66	-	0.35	0.00108	0.035
GO Biological Process	macromolecule glycosylation (GO:0043413)	8	22.66	-	0.35	0.00108	0.0349
GO Biological Process	phospholipid biosynthetic process (GO:0008654)	8	23.02	-	0.35	0.00112	0.0359
GO Biological Process	protein folding (GO:0006457)	7	20.74	-	0.34	0.00146	0.0441
GO Biological Process	rRNA metabolic process (GO:0016072)	8	26.5	-	0.3	9.05e-05	0.00436
GO Biological Process	ribosome biogenesis (GO:0042254)	11	37.29	-	0.29	1.74e-06	0.000128
GO Biological Process	ribonucleoprotein complex assembly (GO:0022618)	7	23.86	-	0.29	0.000161	0.00701
GO Biological Process	cilium assembly (GO:0060271)	8	27.34	-	0.29	4.77e-05	0.00256
GO Biological Process	cilium organization (GO:0044782)	9	30.94	-	0.29	1.42e-05	0.000883
GO Biological Process	rRNA processing (GO:0006364)	7	24.1	-	0.29	0.000163	0.00708
GO Biological Process	RNA splicing (GO:0008380)	10	35.25	-	0.28	2.22e-06	0.00016
GO Biological Process	ribonucleoprotein complex biogenesis (GO:0022613)	15	53	-	0.28	5.44e-09	6.84e-07
GO Biological Process	ribonucleoprotein complex subunit organization (GO:0071826)	7	24.94	-	0.28	8.43e-05	0.00411
GO Biological Process	mRNA splicing, via spliceosome (GO:0000398)	7	26.02	-	0.27	4.46e-05	0.00244
GO Biological Process	RNA splicing, via transesterification reactions with bulged adenosine as nucleophile (GO:0000377)	7	26.02	-	0.27	4.46e-05	0.00243
GO Biological Process	RNA splicing, via transesterification reactions (GO:0000375)	7	26.02	-	0.27	4.46e-05	0.00242
GO Biological Process	Golgi vesicle transport (GO:0048193)	8	30.46	-	0.26	6.89e-06	0.000454
GO Biological Process	mRNA processing (GO:0006397)	11	41.97	-	0.26	6.64e-08	7.07e-06
GO Biological Process	RNA processing (GO:0006396)	22	89.33	-	0.25	1.54e-16	4.02e-14
GO Biological Process	ncRNA metabolic process (GO:0034660)	14	57.07	-	0.25	6.09e-11	9.8e-09
GO Biological Process	vacuolar transport (GO:0007034)	4	17.75	-	0.23	0.000313	0.0122
GO Biological Process	RNA modification (GO:0009451)	4	19.54	-	0.2	7.74e-05	0.00388
GO Biological Process	ncRNA processing (GO:0034470)	9	45.32	-	0.2	3.72e-10	5.47e-08
GO Biological Process	endoplasmic reticulum to Golgi vesicle-mediated transport (GO:0006888)	2	12.95	-	0.15	0.000891	0.0299
GO Biological Process	protein lipidation (GO:0006497)	1	10.43	-	0.1	0.000847	0.0289
GO Biological Process	tRNA metabolic process (GO:0006399)	2	23.74	-	0.08	9.56e-08	9.59e-06
GO Biological Process	mitochondrial gene expression (GO:0140053)	1	12.83	-	0.08	0.000121	0.00562
GO Biological Process	NADH dehydrogenase complex assembly (GO:0010257)	0	8.51	-	< 0.01	0.000694	0.0243
GO Biological Process	mitochondrial respiratory chain complex I assembly (GO:0032981)	0	8.51	-	< 0.01	0.000694	0.0242
GO Biological Process	protein N-linked glycosylation (GO:0006487)	0	7.55	-	< 0.01	0.00155	0.0466
GO Biological Process	tRNA modification (GO:0006400)	0	11.63	-	< 0.01	3.88e-05	0.00216
GO Biological Process	mitochondrial respiratory chain complex assembly (GO:0033108)	0	13.55	-	< 0.01	4.48e-06	0.00031
GO Biological Process	mitochondrial translation (GO:0032543)	0	8.63	-	< 0.01	0.000432	0.0158
GO Biological Process	tRNA processing (GO:0008033)	0	15.95	-	< 0.01	5.99e-07	4.85e-05

[truncated: 9 more sheets: Supplementary File S11, Supplementary File S12, Supplementary File S13, Supplementary File S14, Supplementary File S15, Supplementary File S16, Supplementary File S17, Supplementary File S18, Supplementary File S19]
